# Supplementary material for: Genetic prioritisation of candidate drug targets for glaucoma through multi-trait and multi-omics integration
Source: Eye Vis (Lond). 2025 Jul 10;12:26. doi: 10.1186/s40662-025-00442-4 (PMC12243406; doi:10.1186/s40662-025-00442-4)
Supplement: Supplementary file 1 — Additional file 1. Table S1. The list of 4300 druggable genes included in the study. [file 40662_2025_442_MOESM1_ESM.xlsx]

## Sheet: Sheet1
Additional File 1. Table S1. The list of 4300 druggable genes included in the study.
Druggability tier	Gene	CHR	Gene start	Gene end
Tier 1	SRD5A2	2	31522480	31580938
Tier 1	SOD2	6	159669069	159762529
Tier 1	PIP4K2B	17	38765691	38800126
Tier 1	IKBKE	1	206470476	206496889
Tier 1	SSTR3	22	37204237	37212477
Tier 1	ADRA2B	2	96112876	96116571
Tier 1	TRAC	14	22547506	22552156
Tier 1	UGT1A5	2	233712907	233773300
Tier 1	UGT1A3	2	233729042	233773300
Tier 1	C8orf44-SGK3	8	66667596	66860472
Tier 1	FGR	1	27612064	27635185
Tier 1	CFTR	7	117287120	117715971
Tier 1	CYP51A1	7	92084987	92134803
Tier 1	LAP3	4	17577198	17607972
Tier 1	CD38	4	15778275	15853232
Tier 1	FKBP4	12	2794970	2805423
Tier 1	CAMKK1	17	3860315	3894891
Tier 1	RECQL	12	21468910	21501669
Tier 1	SLC22A16	6	110424687	110476641
Tier 1	ABCB5	7	20615667	20777038
Tier 1	CALCR	7	93424486	93574730
Tier 1	MPO	17	58269855	58280935
Tier 1	PON1	7	95297676	95324532
Tier 1	ABCB4	7	87401696	87480435
Tier 1	ITGAL	16	30472658	30523567
Tier 1	ITGA2B	17	44372180	44389649
Tier 1	ABCC8	11	17392498	17476894
Tier 1	CACNA1G	17	50560715	50627474
Tier 1	TNFRSF12A	16	3018445	3022383
Tier 1	MAP3K9	14	70722526	70809534
Tier 1	TBXA2R	19	3594507	3606875
Tier 1	MARK4	19	45079288	45305284
Tier 1	NOS2	17	27756766	27800529
Tier 1	SLC13A2	17	28473293	28497781
Tier 1	MATK	19	3777970	3802129
Tier 1	CD79B	17	63928738	63932336
Tier 1	SCN4A	17	63938554	63972918
Tier 1	CACNA2D2	3	50362613	50504244
Tier 1	SELE	1	169722640	169764705
Tier 1	FMO3	1	171090901	171117819
Tier 1	PSMB1	6	170535120	170553307
Tier 1	MGST1	12	16347142	16609259
Tier 1	GIPR	19	45668221	45683722
Tier 1	NISCH	3	52455118	52493068
Tier 1	CD4	12	6786858	6820799
Tier 1	FYN	6	111660332	111873452
Tier 1	FMO1	1	171248471	171285978
Tier 1	MAP4K3	2	39249266	39437301
Tier 1	CD22	19	35319261	35347361
Tier 1	NR1H4	12	100473708	100564414
Tier 1	ALOX5	10	45374176	45446119
Tier 1	MAP4K5	14	50418501	50561126
Tier 1	CLK1	2	200853009	200864691
Tier 1	CD6	11	60971680	61020377
Tier 1	DPEP1	16	89613308	89638456
Tier 1	NPC1L1	7	44512535	44541330
Tier 1	CLCA1	1	86468368	86500259
Tier 1	CLCA4	1	86547078	86580754
Tier 1	IGF1	12	102395874	102481744
Tier 1	ATP1A2	1	160115759	160143591
Tier 1	CYP24A1	20	54153446	54173986
Tier 1	CD74	5	150401637	150412969
Tier 1	HGF	7	81699010	81770438
Tier 1	CYP3A43	7	99828013	99866093
Tier 1	CPS1	2	210477682	210679107
Tier 1	GABRA1	5	161847063	161899981
Tier 1	BIRC3	11	102317450	102339403
Tier 1	ABCC2	10	99782640	99852594
Tier 1	VIM	10	17228241	17237593
Tier 1	CD44	11	35138882	35232402
Tier 1	SLAMF7	1	160739057	160754821
Tier 1	PRKCH	14	61187559	61550976
Tier 1	IFNGR1	6	137197483	137219449
Tier 1	VRK2	2	57907629	58159920
Tier 1	MUSK	9	110668779	110806558
Tier 1	MAP2K3	17	21284672	21315232
Tier 1	DAPK2	15	63907036	64072033
Tier 1	CYP46A1	14	99684298	99727301
Tier 1	CASR	3	122183668	122291629
Tier 1	FLT4	5	180601506	180649624
Tier 1	TNC	9	115019575	115118207
Tier 1	TDP1	14	89954939	90044764
Tier 1	ADRB1	10	114043866	114046904
Tier 1	EPHA3	3	89107621	89482134
Tier 1	ROS1	6	117287353	117425942
Tier 1	HDAC9	7	18086949	19002416
Tier 1	TNFRSF9	1	7915871	7943165
Tier 1	LAMC3	9	131009174	131094473
Tier 1	PTGER3	1	70852353	71047816
Tier 1	MAPK9	5	180233143	180292099
Tier 1	PIK3CB	3	138652698	138834928
Tier 1	LAMA3	18	23689453	23956222
Tier 1	KCNQ1	11	2444684	2849105
Tier 1	KCNH2	7	150944961	150978321
Tier 1	F7	13	113105788	113120685
Tier 1	LAMC2	1	183186238	183245127
Tier 1	CAMK2B	7	44210019	44334577
Tier 1	RIOK2	5	97160867	97183247
Tier 1	TBXAS1	7	139777051	140020325
Tier 1	HDAC7	12	47782722	47833132
Tier 1	GUCY1B3	4	155758992	155807811
Tier 1	TNK2	3	195863364	195911945
Tier 1	CDH3	16	68636189	68727468
Tier 1	LTK	15	41503637	41513887
Tier 1	POLD1	19	50384204	50418018
Tier 1	HAGH	16	1795620	1827157
Tier 1	CASP8	2	201233443	201361836
Tier 1	NGFR	17	49495293	49515008
Tier 1	HIPK2	7	139561570	139777998
Tier 1	LPAR2	19	19623655	19628930
Tier 1	CALCRL	2	187341964	187448460
Tier 1	PKN2	1	88684222	88836255
Tier 1	GLP2R	17	9822206	9892099
Tier 1	ERBB3	12	56076799	56103505
Tier 1	MYLK	3	123610049	123884332
Tier 1	MAP2K4	17	12020829	12143830
Tier 1	SLK	10	103967140	104029233
Tier 1	GSTO2	10	104268873	104304950
Tier 1	PRKCQ	10	6427143	6580301
Tier 1	CDK13	7	39950121	40099580
Tier 1	PDE4A	19	10416773	10469630
Tier 1	TIE1	1	43300982	43323108
Tier 1	SLC9A3	5	470456	524449
Tier 1	CLDN18	3	137998735	138033655
Tier 1	FGFR2	10	121478332	121598458
Tier 1	TNFRSF1A	12	6328757	6342114
Tier 1	PKM	15	72199029	72231819
Tier 1	PRKCZ	1	2050411	2185395
Tier 1	ROCK1	18	20946906	21111813
Tier 1	HDAC4	2	239048168	239401654
Tier 1	FGFR3	4	1793293	1808872
Tier 1	ABCC9	12	21797389	21942543
Tier 1	DRD4	11	637269	640706
Tier 1	PLA2G10	16	14672548	14694308
Tier 1	GUCY2C	12	14612632	14696599
Tier 1	CHAT	10	49609095	49667942
Tier 1	CAMK2A	5	150219491	150290093
Tier 1	EPHA8	1	22563489	22603595
Tier 1	SLC12A3	16	56865207	56915850
Tier 1	MAP4K4	2	101696850	101894690
Tier 1	RPS6KA2	6	166409364	166906451
Tier 1	PRKACA	19	14091688	14118084
Tier 1	ALDH3A2	17	19648136	19685760
Tier 1	TFRC	3	196012511	196082153
Tier 1	MARK2	11	63838928	63911020
Tier 1	FCGR2B	1	161663143	161678654
Tier 1	STK10	5	172042079	172188224
Tier 1	PDE8A	15	84980440	85139145
Tier 1	ABCB11	2	168915498	169031324
Tier 1	DHRS9	2	169064789	169096167
Tier 1	PTGS2	1	186671791	186680922
Tier 1	MAP3K13	3	185282941	185489094
Tier 1	TSG101	11	18468336	18526951
Tier 1	CA12	15	63321378	63381846
Tier 1	NUAK1	12	106063345	106138954
Tier 1	SLC12A1	15	48178438	48304078
Tier 1	TXK	4	48066393	48134250
Tier 1	KCNQ2	20	63400208	63472677
Tier 1	TACR2	10	69403903	69416918
Tier 1	FGF4	11	69771022	69775341
Tier 1	MARK3	14	103385377	103503831
Tier 1	PLD1	3	171600404	171810950
Tier 1	FMO4	1	171314183	171342084
Tier 1	ICAM3	19	10333776	10339661
Tier 1	MCAM	11	119308529	119321521
Tier 1	MAP2K7	19	7903843	7914478
Tier 1	RARB	3	24687887	25597932
Tier 1	TOP2B	3	25597978	25664909
Tier 1	IL4R	16	27313668	27364778
Tier 1	TYR	11	89177875	89295759
Tier 1	FGFR1	8	38400215	38468834
Tier 1	FAP	2	162170684	162245151
Tier 1	MKNK1	1	46557407	46616843
Tier 1	FDFT1	8	11795573	11839304
Tier 1	KEAP1	19	10486125	10503558
Tier 1	EPHA6	3	96814581	97761532
Tier 1	SCTR	2	119439843	119525301
Tier 1	CHRNA3	15	78593052	78621295
Tier 1	PSEN1	14	73136418	73223691
Tier 1	HSP90AA1	14	102080742	102139699
Tier 1	AFP	4	73431138	73456174
Tier 1	PTPRC	1	198638457	198757476
Tier 1	CACNA1S	1	201039512	201112451
Tier 1	STK17B	2	196133583	196176503
Tier 1	SLC13A1	7	123113531	123199972
Tier 1	PGR	11	101029624	101129813
Tier 1	KCNK2	1	215005775	215237090
Tier 1	OPRK1	8	53225724	53251637
Tier 1	GSK3B	3	119821321	120094994
Tier 1	ITGB5	3	124761948	124901418
Tier 1	ULK2	17	19770829	19867936
Tier 1	ITGAE	17	3714628	3801188
Tier 1	GSTP1	11	67583742	67586656
Tier 1	SLCO1A2	12	21264600	21419594
Tier 1	APOB	2	21001429	21044073
Tier 1	MAP3K4	6	160991727	161117385
Tier 1	ABCB1	7	87503017	87713323
Tier 1	AKR1B1	7	134442356	134459284
Tier 1	MGST2	4	139665768	139740745
Tier 1	FOLH1	11	49145092	49208638
Tier 1	CEACAM6	19	41750977	41772211
Tier 1	HSD17B14	19	48813018	48836510
Tier 1	ACHE	7	100889994	100896974
Tier 1	CETP	16	56961923	56983845
Tier 1	MMP2	16	55389700	55506691
Tier 1	PTHLH	12	27958084	27972733
Tier 1	AURKA	20	56369389	56392337
Tier 1	SULT2B1	19	48552172	48599425
Tier 1	SLC15A1	13	98683801	98752672
Tier 1	FKBP1A	20	1368977	1393164
Tier 1	NOS1	12	117208142	117452170
Tier 1	GANAB	11	62624826	62646726
Tier 1	SLC9A1	1	27098809	27166981
Tier 1	ICAM1	19	10271093	10286615
Tier 1	IRAK3	12	66189195	66254622
Tier 1	SI	3	164978898	165078496
Tier 1	THPO	3	184371935	184381968
Tier 1	LAMB4	7	108023548	108130361
Tier 1	LAMB1	7	107923799	108003213
Tier 1	IL5RA	3	3066324	3126613
Tier 1	ABCC6	16	16149565	16223522
Tier 1	MLTK	2	173075435	173268015
Tier 1	ESR1	6	151656691	152129619
Tier 1	ANGPT2	8	6499632	6563409
Tier 1	CD200	3	112332347	112362812
Tier 1	CMA1	14	24505353	24508265
Tier 1	MYH7	14	23412740	23435660
Tier 1	SLC7A8	14	23125295	23183674
Tier 1	SLC22A17	14	23346314	23352912
Tier 1	TYRO3	15	41557675	41583589
Tier 1	TGFB2	1	218345336	218444619
Tier 1	COMT	22	19941371	19969975
Tier 1	FMO2	1	171185249	171212686
Tier 1	PTGS1	9	122370530	122395703
Tier 1	PDE6C	10	93612537	93666010
Tier 1	CYP26A1	10	93073475	93077885
Tier 1	FKBP5	6	35573585	35728583
Tier 1	SRPK1	6	35832966	35921342
Tier 1	HSP90AB1	6	44246166	44253888
Tier 1	SIRT1	10	67884656	67918390
Tier 1	JAK2	9	4984390	5129948
Tier 1	IL12RB1	19	18058995	18098944
Tier 1	ABL1	9	130713043	130887675
Tier 1	NRP1	10	33177492	33336262
Tier 1	MADCAM1	19	489176	505343
Tier 1	MKNK2	19	2037465	2051244
Tier 1	MAPK1	22	21759657	21867680
Tier 1	SLC5A1	22	32043261	32113029
Tier 1	SLC5A4	22	32218464	32255347
Tier 1	CYP2D6	22	42126499	42130865
Tier 1	CYB5R3	22	42615730	42720870
Tier 1	ARSA	22	50622754	50628173
Tier 1	CACNA1I	22	39570753	39689735
Tier 1	IL2RB	22	37118666	37175118
Tier 1	HDAC10	22	50245183	50251405
Tier 1	KCNK10	14	88180103	88326907
Tier 1	GSTZ1	14	77320996	77331597
Tier 1	DHRS7	14	60144119	60169856
Tier 1	HIF1A	14	61695513	61748259
Tier 1	SLC10A1	14	69775416	69797241
Tier 1	BDKRB1	14	96256210	96268967
Tier 1	RPS6KA5	14	90847861	91060641
Tier 1	PSMB5	14	23016543	23035230
Tier 1	APEX1	14	20455191	20457772
Tier 1	DHRS2	14	23630115	23645639
Tier 1	GSS	20	34928432	34956027
Tier 1	MMP9	20	46008908	46016561
Tier 1	ABHD12	20	25294742	25390835
Tier 1	CD40	20	46118271	46129863
Tier 1	HNF4A	20	44355699	44432845
Tier 1	STK4	20	44966494	45080021
Tier 1	TUBB1	20	59019429	59026654
Tier 1	HRH3	20	62214960	62220278
Tier 1	SLCO4A1	20	62642503	62685785
Tier 1	NTSR1	20	62708836	62762771
Tier 1	CHRNA4	20	63343223	63378401
Tier 1	PTK6	20	63528001	63537376
Tier 1	CSNK2A1	20	472498	543835
Tier 1	MYLK2	20	31819308	31834689
Tier 1	HCK	20	32052197	32101856
Tier 1	PAK7	20	9537370	9839076
Tier 1	LAMA1	18	6941742	7117797
Tier 1	RIOK3	18	23453287	23486603
Tier 1	HTR2A	13	46831546	46897076
Tier 1	TNFSF13B	13	108251240	108308484
Tier 1	MLNR	13	49220338	49222377
Tier 1	STK24	13	98445185	98577940
Tier 1	FLT1	13	28300346	28495145
Tier 1	DHRS12	13	51767993	51804163
Tier 1	MSLN	16	760734	768865
Tier 1	MAPK3	16	30114105	30123506
Tier 1	DHODH	16	72008588	72027664
Tier 1	MMP15	16	58025754	58046901
Tier 1	ABCC1	16	15949138	16143257
Tier 1	SLC7A5	16	87830023	87869507
Tier 1	SLC6A2	16	55655988	55707645
Tier 1	LACTB	15	63121833	63142061
Tier 1	CSK	15	74782080	74803197
Tier 1	CD276	15	73683966	73714514
Tier 1	SGK3	8	66712734	66862022
Tier 1	CA2	8	85463968	85481493
Tier 1	RIPK2	8	89757806	89791064
Tier 1	TRPA1	8	72019917	72075584
Tier 1	IKBKB	8	42271302	42332460
Tier 1	PLAT	8	42174718	42207709
Tier 1	STK3	8	98371228	98942827
Tier 1	SQLE	8	124998497	125022283
Tier 1	GSR	8	30678066	30727846
Tier 1	TNFRSF10A	8	23190452	23225102
Tier 1	MAN2B1	19	12646511	12666742
Tier 1	KCNN4	19	43766533	43780976
Tier 1	MAP4K1	19	38587641	38618882
Tier 1	TUBB4A	19	6494319	6502848
Tier 1	CD37	19	49335171	49343335
Tier 1	FCER2	19	7688758	7702146
Tier 1	DMPK	19	45769709	45782552
Tier 1	AURKC	19	57231009	57235548
Tier 1	CCNE1	19	29811991	29824312
Tier 1	DYRK1B	19	39825350	39834201
Tier 1	AKT2	19	40230317	40285536
Tier 1	PRKD2	19	46674275	46717127
Tier 1	TGFB1	19	41301587	41353922
Tier 1	CD33	19	51225064	51243860
Tier 1	CEACAM5	19	41708585	41730433
Tier 1	TYK2	19	10350533	10380608
Tier 1	SULT2A1	19	47870467	47886315
Tier 1	ATP1A3	19	41966582	41997497
Tier 1	GRIN2D	19	48393668	48444931
Tier 1	MAST1	19	12833951	12874952
Tier 1	JAK3	19	17824780	17848071
Tier 1	PDE4C	19	18207965	18248200
Tier 1	ATP4A	19	35550031	35563658
Tier 1	MAG	19	35292125	35313807
Tier 1	HAMP	19	35280716	35285143
Tier 1	GSK3A	19	42226225	42242625
Tier 1	GRIK5	19	41998321	42070206
Tier 1	CDK6	7	92604921	92836573
Tier 1	PIK3CG	7	106865278	106908980
Tier 1	PON3	7	95359872	95396375
Tier 1	PON2	7	95404862	95435329
Tier 1	MET	7	116672196	116798377
Tier 1	EPHB6	7	142855061	142871094
Tier 1	GHRHR	7	30938669	30993254
Tier 1	HSPB1	7	76302673	76304295
Tier 1	CYP3A5	7	99648194	99679998
Tier 1	IMPDH1	7	128392277	128410252
Tier 1	AHR	7	16916359	17346152
Tier 1	SLC1A1	9	4490468	4587469
Tier 1	TGFBR1	9	99104038	99154192
Tier 1	C5	9	120932987	121075195
Tier 1	ENG	9	127815013	127854658
Tier 1	TESK1	9	35605262	35610041
Tier 1	CA9	9	35673928	35681159
Tier 1	TYRP1	9	12685439	12710285
Tier 1	MAPK8	10	48306639	48439360
Tier 1	TNKS2	10	91798426	91865475
Tier 1	DKK1	10	52314281	52318042
Tier 1	CYP2C18	10	94683729	94736190
Tier 1	P2RX1	17	3896592	3916476
Tier 1	RPS6KB1	17	59893046	59950574
Tier 1	CHRNE	17	4897771	4934438
Tier 1	SLC6A4	17	30194319	30236002
Tier 1	ALDH3A1	17	19737984	19748943
Tier 1	CCL2	17	34255274	34257208
Tier 1	HSD17B1	17	42552922	42555214
Tier 1	HDAC5	17	44076746	44123702
Tier 1	ABCC3	17	50634777	50692253
Tier 1	MAP2K6	17	69414697	69553865
Tier 1	DHRS7B	17	21123364	21193265
Tier 1	PMP22	17	15229773	15272292
Tier 1	GABRA4	4	46918900	46993581
Tier 1	GNRHR	4	67737118	67754388
Tier 1	UGT2B10	4	68815994	68832023
Tier 1	SULT1E1	4	69841212	69860145
Tier 1	NFKB1	4	102501330	102617302
Tier 1	MAPK10	4	85990007	86594625
Tier 1	IL2	4	122451470	122456725
Tier 1	SOD3	4	24789912	24800842
Tier 1	DCPS	11	126304060	126350005
Tier 1	CCND1	11	69641156	69654474
Tier 1	CCKBR	11	6259806	6272127
Tier 1	FOLR1	11	72189558	72196323
Tier 1	BIRC2	11	102347211	102378670
Tier 1	HIPK3	11	33256672	33357023
Tier 1	CD5	11	61102489	61127852
Tier 1	SLC22A18	11	2899721	2925246
Tier 1	CALCA	11	14966622	14972354
Tier 1	VWF	12	5948877	6124770
Tier 1	CAMKK2	12	121237675	121298308
Tier 1	IL23A	12	56334174	56340410
Tier 1	CYP27B1	12	57762334	57768986
Tier 1	KRT18	12	52948871	52952906
Tier 1	METAP2	12	95473520	95515839
Tier 1	LTA4H	12	96000753	96043520
Tier 1	ALDH2	12	111766887	111817532
Tier 1	SCNN1A	12	6346843	6377730
Tier 1	LTBR	12	6375045	6391571
Tier 1	VDR	12	47841537	47943048
Tier 1	IFNG	12	68154768	68159740
Tier 1	SLCO1B3	12	20810702	20916911
Tier 1	FRK	6	115931149	116060891
Tier 1	MAK	6	10762723	10838553
Tier 1	PPARD	6	35342558	35428191
Tier 1	OPRM1	6	154010496	154246867
Tier 1	MAPK14	6	36027782	36111236
Tier 1	IL17A	6	52186375	52190638
Tier 1	IL17F	6	52236681	52245689
Tier 1	ICK	6	53001279	53061824
Tier 1	GLP1R	6	39048781	39091303
Tier 1	ALDH5A1	6	24494867	24537207
Tier 1	GMNN	6	24774931	24786099
Tier 1	SLC22A2	6	160171061	160277638
Tier 1	PDE10A	6	165327287	165988117
Tier 1	CCND3	6	41934934	42050357
Tier 1	VEGFA	6	43770184	43786487
Tier 1	PRPF4B	6	4021267	4064983
Tier 1	TTK	6	80003887	80042527
Tier 1	SLC29A1	6	44219553	44234142
Tier 1	LAMA4	6	112107931	112254939
Tier 1	GHR	5	42423439	42721878
Tier 1	HBEGF	5	140332843	140346603
Tier 1	HMGCR	5	75336329	75364001
Tier 1	PDE8B	5	77210449	77428256
Tier 1	CLK4	5	178602664	178630615
Tier 1	ITK	5	157142933	157255185
Tier 1	IL12B	5	159314780	159330863
Tier 1	GABRG2	5	162000057	162162977
Tier 1	PDE4D	5	58969038	60522120
Tier 1	PRLR	5	35048756	35230487
Tier 1	IL4	5	132673986	132682678
Tier 1	IL5	5	132541445	132556838
Tier 1	FGF1	5	142592178	142698070
Tier 1	NR3C1	5	143277931	143435512
Tier 1	CSNK1A1	5	149492982	149551471
Tier 1	PDGFRB	5	150113839	150155872
Tier 1	HRH2	5	175658030	175710756
Tier 1	CD86	3	122055362	122121139
Tier 1	GRK7	3	141763408	141819352
Tier 1	BCHE	3	165772904	165837462
Tier 1	ABCC5	3	183919934	184017939
Tier 1	CLCN2	3	184346185	184361650
Tier 1	IL1A	2	112773925	112784493
Tier 1	ZAP70	2	97713576	97739862
Tier 1	GPD2	2	156435290	156613735
Tier 1	ACVR1	2	157736251	157876330
Tier 1	ITGB6	2	160099667	160200313
Tier 1	ITGA4	2	181457202	181538940
Tier 1	RTN4	2	54972187	55112621
Tier 1	TACR1	2	75046463	75199520
Tier 1	FN1	2	215360440	215436073
Tier 1	GGCX	2	85544720	85561532
Tier 1	CHST10	2	100391860	100417668
Tier 1	IL1R2	2	101991960	102028544
Tier 1	IL1R1	2	102064544	102179874
Tier 1	ABCB6	2	219209772	219218994
Tier 1	STK16	2	219245455	219250337
Tier 1	STK25	2	241492670	241509730
Tier 1	TPO	2	1374066	1543711
Tier 1	ODC1	2	10439968	10448327
Tier 1	PRKD3	2	37250502	37324833
Tier 1	SDC1	2	20200797	20225433
Tier 1	AAK1	2	69457997	69674349
Tier 1	GRIN3B	19	1000419	1009732
Tier 1	EPHA4	2	221418027	221574202
Tier 1	MARK1	1	220528136	220664461
Tier 1	GPX7	1	52602371	52609051
Tier 1	OPRD1	1	28812170	28871267
Tier 1	HDAC1	1	32292083	32333635
Tier 1	PLA2G4A	1	186828949	186988981
Tier 1	TNNI3K	1	74235387	74544428
Tier 1	CD2	1	116754430	116769229
Tier 1	KCNQ4	1	40783787	40840452
Tier 1	AKT3	1	243488233	243851079
Tier 1	PLA2G2D	1	20111939	20119566
Tier 1	APH1A	1	150265399	150269580
Tier 1	MPL	1	43337818	43354466
Tier 1	AKR1A1	1	45550543	45570049
Tier 1	FAAH	1	46394317	46413848
Tier 1	FMO6P	1	171137740	171161568
Tier 1	F3	1	94529173	94541759
Tier 1	TNFSF4	1	173183731	173207331
Tier 1	HSD11B1	1	209686178	209734949
Tier 1	SERPINC1	1	173903800	173917327
Tier 1	NEK2	1	211658657	211675630
Tier 1	RPS6KA1	1	26529761	26575030
Tier 1	CHRNB4	15	78624111	78727754
Tier 1	CTSD	11	1752752	1764573
Tier 1	STK11	19	1177558	1228431
Tier 1	KMT2A	11	118436456	118526832
Tier 1	MMP8	11	102711796	102727050
Tier 1	TTR	18	31557009	31598833
Tier 1	CA14	1	150257251	150265078
Tier 1	CNR1	6	88139864	88166347
Tier 1	ALDH8A1	6	134917393	134950115
Tier 1	CTGF	6	131948176	131951372
Tier 1	ABCG2	4	88090150	88231628
Tier 1	SPP1	4	87975667	87983532
Tier 1	CCND2	12	4269771	4305353
Tier 1	CYP20A1	2	203238977	203306026
Tier 1	CSF3R	1	36466043	36483278
Tier 1	PGF	14	74941834	74955626
Tier 1	TGFB3	14	75958097	75983011
Tier 1	ALDH6A1	14	74056847	74084492
Tier 1	ESRRB	14	76310712	76501837
Tier 1	DNMT3A	2	25227855	25342590
Tier 1	FKBP1B	2	24049701	24063681
Tier 1	EPCAM	2	47345158	47387601
Tier 1	CRHR1	17	45784277	45835828
Tier 1	TEK	9	27109141	27230174
Tier 1	CD274	9	5450503	5470566
Tier 1	IFNA6	9	21350253	21350956
Tier 1	IFNA8	9	21409117	21410185
Tier 1	GRIA2	4	157204182	157387146
Tier 1	TNFSF11	13	42562736	42608013
Tier 1	TNFRSF10B	8	23020133	23069031
Tier 1	PTK2B	8	27311482	27459391
Tier 1	CHRNA2	8	27459756	27479883
Tier 1	ADRA1A	8	26748150	26867278
Tier 1	EPHX2	8	27490781	27545564
Tier 1	TNFRSF8	1	12063303	12144207
Tier 1	ABCC11	16	48165773	48247568
Tier 1	IAPP	12	21354959	21379980
Tier 1	KCNJ8	12	21764955	21775600
Tier 1	CD80	3	119524293	119559614
Tier 1	CAT	11	34438934	34472060
Tier 1	HCRTR1	1	31617686	31632518
Tier 1	CCR2	3	46353864	46360940
Tier 1	GHSR	3	172443291	172448456
Tier 1	PIK3CA	3	179148114	179240093
Tier 1	ADORA3	1	111483348	111563962
Tier 1	CXCR4	2	136114349	136119177
Tier 1	FLT3	13	28003274	28100592
Tier 1	PLG	6	160702194	160754097
Tier 1	PTGFR	1	78303884	78540701
Tier 1	INHBA	7	41667168	41705834
Tier 1	CHST3	10	71964395	72013558
Tier 1	CIT	12	119685791	119877320
Tier 1	PKN1	19	14433053	14471867
Tier 1	EBPL	13	49660674	49691486
Tier 1	ATP7B	13	51930436	52012125
Tier 1	GUCY1B2	13	50994511	51080862
Tier 1	CDK2	12	55966781	55972789
Tier 1	AMD1	6	110874770	110898879
Tier 1	MC3R	20	56248732	56249815
Tier 1	CHST8	19	33621953	33773509
Tier 1	ABCC10	6	43427366	43450427
Tier 1	NQO2	6	2987987	3019755
Tier 1	HIST1H1A	6	26017032	26017787
Tier 1	RIOK1	6	7389793	7418037
Tier 1	EREG	4	74365145	74388749
Tier 1	SLC10A2	13	103043998	103066417
Tier 1	ABCC4	13	95019835	95301475
Tier 1	PTGER2	14	52314305	52328598
Tier 1	GRK4	4	2963571	3040760
Tier 1	KIR2DL1	19	54769793	54784322
Tier 1	SRMS	20	63538489	63547749
Tier 1	OPRL1	20	64080082	64100643
Tier 1	IL1B	2	112829751	112836816
Tier 1	PLGLB2	2	87748087	87759476
Tier 1	CD70	19	6583183	6604103
Tier 1	TNFSF14	19	6661253	6670588
Tier 1	STK35	20	2101827	2177038
Tier 1	S1PR4	19	3172346	3180332
Tier 1	PSMB2	1	35599541	35641526
Tier 1	F10	13	113122799	113149529
Tier 1	FFAR1	19	35347902	35353864
Tier 1	THRA	17	40058290	40093867
Tier 1	PRKCG	19	53879190	53907652
Tier 1	MAP2K2	19	4090321	4124122
Tier 1	IL22	12	68248242	68253604
Tier 1	DYRK2	12	67648338	67665406
Tier 1	GFER	16	1984193	1987749
Tier 1	POR	7	75899200	75986855
Tier 1	SRD5A3	4	55346213	55373100
Tier 1	KDR	4	55078481	55125595
Tier 1	PPAT	4	56393362	56435615
Tier 1	ADORA2A	22	24417879	24442357
Tier 1	SMO	7	129188633	129213545
Tier 1	PDE11A	2	177623244	178108339
Tier 1	EIF2AK4	15	39934115	40035591
Tier 1	DLL4	15	40929340	40939073
Tier 1	ALDH1A2	15	57953424	58497866
Tier 1	SHBG	17	7613946	7633382
Tier 1	CCNT1	12	48688458	48716998
Tier 1	PARP2	14	20343615	20357904
Tier 1	EGLN3	14	33924227	34462774
Tier 1	SLC27A1	19	17468769	17506168
Tier 1	STK33	11	8391868	8594289
Tier 1	SULT4A1	22	43824509	43862513
Tier 1	CYP2E1	10	133520406	133561220
Tier 1	PAK4	19	39125770	39182816
Tier 1	LAMA5	20	62307955	62367312
Tier 1	MAP3K10	19	40191426	40215575
Tier 1	DNMT1	19	10133342	10231286
Tier 1	LATS1	6	149658153	149718105
Tier 1	SLC6A6	3	14402576	14489349
Tier 1	AOC3	17	42851184	42858130
Tier 1	CA6	1	8945867	8975092
Tier 1	TOP2A	17	40388525	40417896
Tier 1	RARA	17	40309180	40357643
Tier 1	FMO5	1	147175351	147243050
Tier 1	RAF1	3	12582101	12664201
Tier 1	PPARG	3	12287368	12434356
Tier 1	RAMP1	2	237858893	237912106
Tier 1	PRKAA1	5	40759389	40798374
Tier 1	DDC	7	50458436	50565405
Tier 1	SNAP25	20	10172395	10308258
Tier 1	SSTR4	20	23035312	23039237
Tier 1	ATP1A4	1	160151586	160186980
Tier 1	ALDH3B2	11	67662155	67681224
Tier 1	CDK8	13	26254104	26420982
Tier 1	ALOX5AP	13	30713478	30764426
Tier 1	CHRM3	1	239386565	239915452
Tier 1	DSTYK	1	205142505	205211702
Tier 1	DCLK1	13	35768652	36131382
Tier 1	CCNA1	13	36431520	36442870
Tier 1	EPHB2	1	22710839	22921500
Tier 1	GSTT2B	22	23957414	23961195
Tier 1	IMPA1	8	81656914	81686331
Tier 1	CA1	8	85327608	85379014
Tier 1	CCNB1	5	69167135	69178245
Tier 1	CDK7	5	69234795	69277430
Tier 1	GSTM1	1	109687814	109709039
Tier 1	GSTM5	1	109711780	109775428
Tier 1	GSTM3	1	109733932	109741038
Tier 1	NGF	1	115285904	115338770
Tier 1	ROCK2	2	11179759	11348330
Tier 1	IL6ST	5	55935095	55995022
Tier 1	IL2RA	10	6010689	6062370
Tier 1	HRH4	18	24460637	24479961
Tier 1	SLCO1B1	12	21131194	21239796
Tier 1	MTNR1B	11	92969651	92985066
Tier 1	CYP2J2	1	59893308	59926773
Tier 1	DAGLA	11	61680391	61747001
Tier 1	PDGFRA	4	54229280	54298245
Tier 1	CTSL	9	87724051	87731469
Tier 1	TAOK3	12	118149801	118372907
Tier 1	UGT2B28	4	69280475	69295050
Tier 1	SRPK2	7	105110704	105399308
Tier 1	HTR1B	6	77460924	77463491
Tier 1	NT5E	6	85449584	85495791
Tier 1	EPHA7	6	93240020	93419687
Tier 1	MAP3K7	6	90513573	90587086
Tier 1	CDK4	12	57747727	57756013
Tier 1	ACVR1B	12	51951699	51997078
Tier 1	TEC	4	48135783	48269838
Tier 1	MDM2	12	68808177	68845544
Tier 1	CHST5	16	75528530	75536108
Tier 1	EGLN1	1	231363751	231422287
Tier 1	GLUL	1	182378098	182392206
Tier 1	LAMC1	1	183023420	183145592
Tier 1	CHRND	2	232525993	232536667
Tier 1	HTR2B	2	231108230	231125042
Tier 1	CYP27A1	2	218781749	218815293
Tier 1	EDNRB	13	77895481	77975529
Tier 1	CHST12	7	2403588	2448484
Tier 1	GPNMB	7	23235967	23275108
Tier 1	IL6	7	22725884	22732002
Tier 1	SCN2A	2	165194993	165392310
Tier 1	SCN7A	2	166403573	166611482
Tier 1	BLK	8	11486894	11564599
Tier 1	IL10	1	206767602	206774541
Tier 1	CDK9	9	127785679	127790792
Tier 1	PRPF4	9	113275642	113294009
Tier 1	GABBR2	9	98288109	98708935
Tier 1	CTSV	9	97029677	97156556
Tier 1	IL11RA	9	34652162	34661902
Tier 1	ALDH1B1	9	38392702	38398661
Tier 1	PIM1	6	37170152	37175428
Tier 1	SLC22A7	6	43295694	43305538
Tier 1	HCRTR2	6	55106460	55282617
Tier 1	TUBB2A	6	3153497	3157544
Tier 1	RIPK1	6	3063824	3115187
Tier 1	TUBB2B	6	3223324	3231730
Tier 1	TPMT	6	18128311	18155077
Tier 1	SLCO2B1	11	75100563	75206549
Tier 1	PRCP	11	82822936	82970584
Tier 1	SLCO5A1	8	69667046	69834978
Tier 1	SULF1	8	69466624	69660915
Tier 1	MMP7	11	102520508	102530750
Tier 1	MMP13	11	102942995	102955732
Tier 1	CASP1	11	105025397	105035250
Tier 1	MAP2K5	15	67542703	67807117
Tier 1	PAK6	15	40217428	40277487
Tier 1	ADAM10	15	58588809	58749791
Tier 1	SLC28A2	15	45252234	45277846
Tier 1	CYP19A1	15	51208057	51338601
Tier 1	CLCA2	1	86424171	86456553
Tier 1	LHCGR	2	48686774	48755730
Tier 1	CYP1B1	2	38066973	38109902
Tier 1	SLC5A6	2	27199587	27212958
Tier 1	CYP2C9	10	94938658	94990091
Tier 1	CYP2C8	10	95036772	95069497
Tier 1	KIF11	10	92574105	92655395
Tier 1	AOX1	2	200586014	200677064
Tier 1	MSTN	2	190055700	190062729
Tier 1	CHRNA1	2	174747592	174787935
Tier 1	ITGAV	2	186590010	186680901
Tier 1	SLC40A1	2	189560590	189583758
Tier 1	APH1B	15	63276018	63309126
Tier 1	PRKG2	4	81087370	81215222
Tier 1	FGF2	4	122826682	122898236
Tier 1	BMPR1B	4	94757955	95158448
Tier 1	PDE5A	4	119494397	119628804
Tier 1	BMP2K	4	78776342	78916365
Tier 1	CDKL2	4	75576496	75630716
Tier 1	GSTCD	4	105708778	105847725
Tier 1	PPP3CA	4	101023409	101348278
Tier 1	MTTP	4	99564081	99623997
Tier 1	SLCO1C1	12	20695332	20753386
Tier 1	ACVRL1	12	51906908	51923361
Tier 1	CELA1	12	51328442	51346679
Tier 1	MAP3K12	12	53479669	53500063
Tier 1	ITGB7	12	53191323	53207282
Tier 1	SSTR1	14	38207904	38213067
Tier 1	ESR2	14	64084232	64338112
Tier 1	IGF1R	15	98648539	98964530
Tier 1	CYP11A1	15	74337759	74367646
Tier 1	CYP1A1	15	74719542	74725536
Tier 1	ULK3	15	74836118	74843346
Tier 1	CYP1A2	15	74748845	74756607
Tier 1	NTRK3	15	87859751	88256791
Tier 1	SLC5A2	16	31483002	31490860
Tier 1	MYLK3	16	46702282	46790407
Tier 1	ABCC12	16	48080882	48156018
Tier 1	CHST4	16	71525233	71538748
Tier 1	PDPK1	16	2537979	2603188
Tier 1	NPC1	18	23506184	23586506
Tier 1	MINK1	17	4833340	4898061
Tier 1	TP53	17	7661779	7687538
Tier 1	CSNK1D	17	82239023	82273700
Tier 1	ERBB2	17	39687914	39730426
Tier 1	PNMT	17	39667981	39670475
Tier 1	DPP9	19	4674341	4724673
Tier 1	IFNAR1	21	33324387	33359864
Tier 1	SOD1	21	31659666	31668931
Tier 1	SIK1	21	43414483	43427131
Tier 1	APP	21	25880535	26171128
Tier 1	AKT1	14	104769349	104795751
Tier 1	SLC6A3	5	1392794	1445440
Tier 1	SLC47A1	17	19495385	19579034
Tier 1	SLC2A5	1	9035106	9088478
Tier 1	EPHA2	1	16124337	16156069
Tier 1	PLK4	4	127880893	127899224
Tier 1	CYP4B1	1	46757838	46819413
Tier 1	ALDH9A1	1	165662216	165698562
Tier 1	GPA33	1	167052836	167166479
Tier 1	RXRG	1	165400922	165445355
Tier 1	MGST3	1	165631213	165661796
Tier 1	PVRL4	1	161070998	161089558
Tier 1	NR1I3	1	161229666	161238244
Tier 1	ABL2	1	179099330	179229684
Tier 1	RORC	1	151806071	151831845
Tier 1	CTSK	1	150794880	150809577
Tier 1	PIP5K1A	1	151197949	151249536
Tier 1	ARNT	1	150809713	150876708
Tier 1	TAF1A	1	222557902	222589933
Tier 1	PARP1	1	226360210	226408154
Tier 1	PSEN2	1	226870184	226927726
Tier 1	EPHX1	1	225810124	225845563
Tier 1	REN	1	204154819	204190324
Tier 1	PTPN7	1	202147013	202161588
Tier 1	GPR17	2	127645864	127652639
Tier 1	SCN1A	2	165984641	166149214
Tier 1	TRPM8	2	233917373	234019522
Tier 1	SLC22A14	3	38282294	38318575
Tier 1	NR1I2	3	119780484	119818487
Tier 1	AGTR1	3	148697784	148743008
Tier 1	EPHA5	4	65319563	65670495
Tier 1	GC	4	71741696	71804041
Tier 1	CAMK2D	4	113418054	113761927
Tier 1	CCNA2	4	121816444	121823883
Tier 1	SRD5A1	5	6633427	6674386
Tier 1	TSLP	5	111070062	111078026
Tier 1	IL9	5	135892246	135895841
Tier 1	GABRA6	5	161547063	161702593
Tier 1	GABRB2	5	161288429	161549044
Tier 1	GLRA1	5	151822513	151924851
Tier 1	MYLK4	6	2663629	2770330
Tier 1	PLA2G7	6	46704201	46735693
Tier 1	CYP39A1	6	46549580	46652830
Tier 1	TPBG	6	82363206	82367420
Tier 1	TAAR1	6	132643312	132659182
Tier 1	SLC22A3	6	160348378	160452577
Tier 1	EGFR	7	55019017	55211628
Tier 1	TLK2	17	62458658	62615481
Tier 1	EPHA1	7	143390289	143408856
Tier 1	ADHFE1	8	66432492	66468907
Tier 1	IFNA5	9	21304326	21305313
Tier 1	SIGMAR1	9	34634722	34637844
Tier 1	NTRK2	9	84668375	85095751
Tier 1	UGCG	9	111896814	111935369
Tier 1	PTGES	9	129738331	129753042
Tier 1	NOTCH1	9	136494433	136546048
Tier 1	CACNA1B	9	137877782	138124624
Tier 1	CAMK2G	10	73812501	73874591
Tier 1	HTR7	10	90740823	90858039
Tier 1	CYP17A1	10	102830531	102837472
Tier 1	GSTO1	10	104235356	104267459
Tier 1	ADAM12	10	126012381	126388477
Tier 1	PAK1	11	77322017	77474635
Tier 1	NCAM1	11	112961247	113278436
Tier 1	DRD2	11	113409605	113475691
Tier 1	HTR3B	11	113904796	113949079
Tier 1	GRIK4	11	120511746	120988906
Tier 1	SLC22A8	11	62989154	63015841
Tier 1	CHEK1	11	125625163	125676255
Tier 1	SLC22A9	11	63369785	63410294
Tier 1	MMP3	11	102835801	102843609
Tier 1	ITGB1	10	32887273	33005792
Tier 1	FCGR1A	1	149782671	149791675
Tier 1	LATS2	13	20973036	21061586
Tier 1	HNMT	2	137964020	138016364
Tier 1	PDCD4	10	110871795	110900006
Tier 1	ADRA2A	10	111077029	111080907
Tier 1	IL18	11	112143253	112164096
Tier 1	CACNA1C	12	1970772	2697950
Tier 1	THRB	3	24117153	24495756
Tier 1	MAT1A	10	80271820	80289658
Tier 1	EIF4E	4	98879276	98929133
Tier 1	FER	5	108747841	109196841
Tier 1	DRD3	3	114127580	114199407
Tier 1	EDNRA	4	147480917	147544954
Tier 1	NR3C2	4	148078762	148444698
Tier 1	PIGF	2	46580937	46617055
Tier 1	ADAM17	2	9488486	9556732
Tier 1	GABRA2	4	46243548	46475230
Tier 1	PDE3B	11	14643804	14872044
Tier 1	GRIA4	11	105609535	105982090
Tier 1	MBNL1	3	152243828	152465780
Tier 1	GRM1	6	146027646	146437601
Tier 1	MERTK	2	111898607	112029561
Tier 1	SCN3A	2	165087526	165204050
Tier 1	CLCA3P	1	86634276	86654745
Tier 1	CACNA2D1	7	81946444	82443956
Tier 1	CHST9	18	26906481	27185308
Tier 1	ANGPT1	8	107249482	107498055
Tier 1	PRKCA	17	66302613	66810743
Tier 1	TNIK	3	171058414	171460408
Tier 1	EPHB1	3	134795260	135260467
Tier 1	CDK19	6	110609978	110815958
Tier 1	SLC16A1	1	112911847	112957593
Tier 1	SLC7A7	14	22773222	22829820
Tier 1	GRIA1	5	153489615	153813869
Tier 1	NAT2	8	18391282	18401218
Tier 1	UGT2B4	4	69480165	69526014
Tier 1	MMP16	8	88032011	88328025
Tier 1	SLC28A1	15	84884654	84945798
Tier 1	FGF18	5	171419647	171457626
Tier 1	MAPK13	6	36127809	36144524
Tier 1	MS4A1	11	60455846	60470752
Tier 1	PHKG2	16	30748293	30761176
Tier 1	SST	3	187668912	187670394
Tier 1	GHRL	3	10285666	10292947
Tier 1	SLC6A1	3	10992186	11039247
Tier 1	HTR5A	7	155070324	155087392
Tier 1	MMP14	14	22836560	22849041
Tier 1	DHRS4	14	23953734	23969279
Tier 1	DHRS1	14	24290598	24299780
Tier 1	CACNA1D	3	53328963	53813733
Tier 1	KIT	4	54657267	54740783
Tier 1	CCNB2	15	59105126	59125045
Tier 1	DYRK1A	21	37365573	37526358
Tier 1	BRAF	7	140719327	140924929
Tier 1	SLC34A2	4	25648011	25678748
Tier 1	HPD	12	121839527	121863596
Tier 1	XDH	2	31334321	31414742
Tier 1	SLC13A3	20	46557823	46684467
Tier 1	HTR6	1	19664875	19680966
Tier 1	CDA	1	20589086	20618903
Tier 1	IFNAR2	21	33205282	33265675
Tier 1	IFNGR2	21	33403413	33479348
Tier 1	GART	21	33503931	33543491
Tier 1	SV2A	1	149903318	149917844
Tier 1	CBR1	21	36069941	36073166
Tier 1	CBR3	21	36135079	36146562
Tier 1	ALDH4A1	1	18871430	18902724
Tier 1	ACE	17	63477061	63498380
Tier 1	TNFRSF13C	22	41922032	41926806
Tier 1	PTGIR	19	46620468	46625089
Tier 1	ABCG1	21	42199689	42297244
Tier 1	ICOSLG	21	44215382	44241446
Tier 1	ITGB2	21	44885953	44931989
Tier 1	HIPK4	19	40379271	40390181
Tier 1	BRSK1	19	55282072	55312562
Tier 1	TAOK1	17	29390363	29551903
Tier 1	SIK3	11	116843402	117098437
Tier 1	CXCR5	11	118883892	118897787
Tier 1	IL6R	1	154405193	154469450
Tier 1	CHRNB2	1	154567778	154580013
Tier 1	FDPS	1	155308748	155320666
Tier 1	LMNA	1	156082573	156140081
Tier 1	CCR5	3	46370946	46376206
Tier 1	PTH1R	3	46877721	46903799
Tier 1	FGFR4	5	177086905	177098144
Tier 1	CYP3A4	7	99756960	99784248
Tier 1	CYP3A7	7	99705036	99735196
Tier 1	CYP11B1	8	142872356	142879846
Tier 1	PTGER1	19	14472466	14475354
Tier 1	GRIN2C	17	74842023	74861504
Tier 1	ITGA5	12	54395261	54419266
Tier 1	ALOX15	17	4630919	4642294
Tier 1	SSTR5	16	1072747	1081454
Tier 1	RPS6KA4	11	64359148	64372215
Tier 1	PRKAA2	1	56645314	56715335
Tier 1	JAK1	1	64833223	65067754
Tier 1	DHRS3	1	12567910	12618210
Tier 1	DDR2	1	162631373	162787405
Tier 1	NCSTN	1	160343294	160358952
Tier 1	CTSS	1	150730079	150765957
Tier 1	TGFA	2	70447284	70554193
Tier 1	GABRG1	4	46035769	46124054
Tier 1	GABRB1	4	46993723	47426447
Tier 1	HIPK1	1	113929324	113977869
Tier 1	SLC22A15	1	115976513	116070054
Tier 1	CCKAR	4	26481396	26490484
Tier 1	ATP1A1	1	116372668	116410261
Tier 1	SLC15A2	3	121894401	121944188
Tier 1	CXCR1	2	218162841	218166962
Tier 1	ADORA1	1	203090654	203167405
Tier 1	TGFBR2	3	30606601	30694142
Tier 1	HDAC11	3	13479724	13506424
Tier 1	NUAK2	1	205302063	205321745
Tier 1	PRKCI	3	170222424	170305977
Tier 1	FABP1	2	88122982	88128062
Tier 1	CTLA4	2	203853888	203873965
Tier 1	ICOS	2	203936763	203961577
Tier 1	DCLK3	3	36712421	36764553
Tier 1	CCR1	3	46201711	46208313
Tier 1	GRIK3	1	36795527	37034515
Tier 1	PRKCD	3	53156009	53192717
Tier 1	METAP1	4	98995659	99062809
Tier 1	MST1R	3	49887002	49903873
Tier 1	GRM2	3	51707068	51718613
Tier 1	NPY5R	4	163343892	163351934
Tier 1	IL15	4	141636583	141733987
Tier 1	ITGA2	5	52989340	53094779
Tier 1	HTR4	5	148446042	148677235
Tier 1	KLKB1	4	186226438	186258471
Tier 1	CSF2	5	132073789	132076170
Tier 1	GRIK2	6	100962701	102081622
Tier 1	DAGLB	7	6409126	6484190
Tier 1	STK17A	7	43582758	43650713
Tier 1	STEAP1	7	90154456	90164829
Tier 1	SHH	7	155799980	155812463
Tier 1	CTSB	8	11842524	11869533
Tier 1	ADCY1	7	45574140	45723116
Tier 1	PHKG1	7	56080283	56092996
Tier 1	GPER1	7	1082208	1093815
Tier 1	NOS3	7	150991017	151014588
Tier 1	CA3	8	85373436	85449040
Tier 1	CDK5	7	151053815	151057897
Tier 1	ALDH7A1	5	126531200	126595362
Tier 1	SYK	9	90801787	90898549
Tier 1	ABCA1	9	104781006	104928155
Tier 1	ALDH1A1	9	72900671	73080442
Tier 1	MELK	9	36572862	36677683
Tier 1	TSHR	14	80954989	81146306
Tier 1	SLC18A2	10	117241093	117279430
Tier 1	RET	10	43077064	43130351
Tier 1	CYP2C19	10	94762681	94855547
Tier 1	AVPR1A	12	63142759	63151201
Tier 1	GABRB3	15	26543552	26939539
Tier 1	PRKCB	16	23835983	24220611
Tier 1	MC4R	18	60371062	60372775
Tier 1	HTR3A	11	113975075	113990313
Tier 1	NNMT	11	114257787	114313536
Tier 1	PPIB	15	64155740	64163134
Tier 1	PLK1	16	23677656	23690367
Tier 1	UGT1A6	2	233691607	233773300
Tier 1	IGF2	11	2129112	2158391
Tier 1	RRM1	11	4094707	4138932
Tier 1	MMP26	11	4704784	4992431
Tier 1	VKORC1	16	31090842	31095980
Tier 1	CA4	17	60149942	60170899
Tier 1	GPX4	19	1103982	1106791
Tier 1	DHRS13	17	28897781	28903079
Tier 1	CYP2S1	19	41193210	41207539
Tier 1	AXL	19	41219223	41261766
Tier 1	PSCA	8	142670308	142682725
Tier 1	DAPK3	19	3958453	3971123
Tier 1	EEF2	19	3976056	3985463
Tier 1	TRPV3	17	3510502	3557812
Tier 1	TK1	17	78174091	78187233
Tier 1	CYP7A1	8	58490178	58500163
Tier 1	SOST	17	43753738	43758791
Tier 1	SLC22A11	11	64555690	64572875
Tier 1	MAP4K2	11	64784918	64803241
Tier 1	PTGDR	14	52267698	52276724
Tier 1	HIST1H1E	6	26156329	26157115
Tier 1	SCN11A	3	38845764	39052157
Tier 1	BDKRB2	14	96204679	96244166
Tier 1	MTNR1A	4	186526792	186555567
Tier 1	FNTA	8	43034194	43085788
Tier 1	CHRM1	11	62908679	62921807
Tier 1	STAT3	17	42313324	42388540
Tier 1	ADAM9	8	38996754	39105445
Tier 1	CA7	16	66844414	66854153
Tier 1	GSTM4	1	109656099	109665496
Tier 1	HTR1E	6	86937528	87016679
Tier 1	GRM5	11	88504576	89065982
Tier 1	MAP2K1	15	66386837	66491656
Tier 1	PCSK9	1	55039447	55064852
Tier 1	IL13	5	132656263	132661110
Tier 1	CXCL10	4	76021118	76023497
Tier 1	ADRB2	5	148826611	148828623
Tier 1	P2RY12	3	151336843	151384753
Tier 1	PTK2	8	140657900	141002216
Tier 1	PTAFR	1	28147166	28193936
Tier 1	NPR1	1	153678688	153693992
Tier 1	KCNK9	8	139600838	139704109
Tier 1	IL8	4	73740519	73743716
Tier 1	SCN9A	2	166195185	166376001
Tier 1	CD52	1	26317958	26320523
Tier 1	DRD5	4	9781634	9784009
Tier 1	FASN	17	82078338	82098294
Tier 1	LINGO1	15	77613027	77820900
Tier 1	TACR3	4	103586031	103719985
Tier 1	MAP3K2	2	127298668	127388465
Tier 1	SIK2	11	111602449	111730855
Tier 1	CHRNB1	17	7445061	7457710
Tier 1	ANKK1	11	113387779	113400416
Tier 1	ADRA1B	5	159865080	159973012
Tier 1	CDK1	10	60778331	60794852
Tier 1	KRT8	12	52897187	52949954
Tier 1	ADORA2B	17	15945130	15975746
Tier 1	MGMT	10	129467190	129770983
Tier 1	CD14	5	140631728	140633700
Tier 1	CDH2	18	27932879	28177946
Tier 1	FSHR	2	48962157	49154527
Tier 1	GSTA4	6	52977948	52995304
Tier 1	CEACAM3	19	41796587	41811554
Tier 1	S1PR1	1	101236865	101243713
Tier 1	ALK	2	29192774	29921586
Tier 1	INSR	19	7112255	7294414
Tier 1	PRKCE	2	45651345	46187990
Tier 1	GRIK1	21	29536933	29940033
Tier 1	UGT2B7	4	69051363	69112987
Tier 1	GAA	17	80101556	80119881
Tier 1	KCNK3	2	26692722	26733420
Tier 1	CHST11	12	104455295	104762014
Tier 1	KRT19	17	41523617	41528308
Tier 1	PDE7B	6	135851701	136195574
Tier 1	NAT1	8	18170477	18223689
Tier 1	PPID	4	158709127	158723396
Tier 1	PTGER4	5	40679915	40693735
Tier 1	BCL2L1	20	31664452	31723989
Tier 1	FGG	4	154604134	154612967
Tier 1	FGA	4	154583126	154590742
Tier 1	FGB	4	154563011	154572807
Tier 1	PIK3CD	1	9629889	9729114
Tier 1	HDAC3	5	141620876	141636849
Tier 1	PAH	12	102836889	102958410
Tier 1	BCL2	18	63123346	63320128
Tier 1	RRM2	2	10120698	10211725
Tier 1	ADRA1D	20	4220630	4249287
Tier 1	CYP4F11	19	15912367	15934867
Tier 1	LAMB2	3	49121114	49133118
Tier 1	SMN1	5	70925030	70953942
Tier 1	CCL11	17	34285742	34288334
Tier 1	BSG	19	571277	583494
Tier 1	PDE3A	12	20368537	20688583
Tier 1	CYP7B1	8	64587763	64798737
Tier 1	RARG	12	53210567	53232980
Tier 1	CES2	16	66934444	66945096
Tier 1	EGFL7	9	136658856	136672678
Tier 1	DHCR7	11	71428193	71452868
Tier 1	SLC22A13	3	38265812	38278757
Tier 1	ADH6	4	99202638	99219537
Tier 1	ADRBK1	11	67266473	67286556
Tier 1	ESRRA	11	64305497	64316743
Tier 1	ADCY5	3	123282296	123449090
Tier 1	MAP3K11	11	65597756	65615382
Tier 1	VEGFB	11	64234584	64239264
Tier 1	CCR9	3	45884425	45903174
Tier 1	SULT1B1	4	69721167	69787961
Tier 1	UGT2A1	4	69588417	69653249
Tier 1	SLC19A1	21	45493572	45573365
Tier 1	SLCO4C1	5	102233986	102296284
Tier 1	GSTA3	6	52896639	52909698
Tier 1	SELP	1	169588849	169630193
Tier 1	TNK1	17	7380534	7389774
Tier 1	TRHR	8	109086585	109121565
Tier 1	UGT8	4	114598770	114678225
Tier 1	SLCO2A1	3	133932701	134052184
Tier 1	SLC29A2	11	66362521	66372214
Tier 1	BRSK2	11	1389899	1462689
Tier 1	HRAS	11	532242	537321
Tier 1	CD248	11	66314494	66317044
Tier 1	CA5A	16	87881546	87936580
Tier 1	SLC22A1	6	160121815	160158718
Tier 1	CHST2	3	143119771	143124014
Tier 1	NPPA	1	11845709	11848345
Tier 1	CHST1	11	45647689	45665622
Tier 1	CCNE2	8	94879770	94896678
Tier 1	CHRNA7	15	31923438	32173018
Tier 1	PNLIP	10	116545931	116567855
Tier 1	P2RY2	11	73218281	73242427
Tier 1	AURKAIP1	1	1373730	1375207
Tier 1	TUBB6	18	12307669	12344320
Tier 1	YES1	18	721588	812546
Tier 1	MC5R	18	13824149	13827323
Tier 1	GPX2	14	64939152	64942746
Tier 1	HSD11B2	16	67430652	67437553
Tier 1	CLK2	1	155262868	155278491
Tier 1	SLCO3A1	15	91853708	92172435
Tier 1	MAP3K19	2	134964485	135047468
Tier 1	CDK5R1	17	32486993	32491253
Tier 1	GRIN1	9	137138346	137168756
Tier 1	TYMS	18	657653	673578
Tier 1	POLE	12	132623753	132687376
Tier 1	ULK1	12	131894622	131923150
Tier 1	CD19	16	28931965	28939342
Tier 1	GBA	1	155234452	155244699
Tier 1	IL17RA	22	17084954	17115693
Tier 1	IMPDH2	3	49024325	49029447
Tier 1	HTR3C	3	184053047	184060673
Tier 1	HTR1A	5	63957874	63962507
Tier 1	P4HTM	3	48989889	49007153
Tier 1	CD28	2	203706475	203738912
Tier 1	ERBB4	2	211375717	212538841
Tier 1	ERN1	17	64039080	64130819
Tier 1	GPR35	2	240605430	240633159
Tier 1	GAK	4	849276	932373
Tier 1	AURKB	17	8204733	8210600
Tier 1	HTR1F	3	87792706	87993839
Tier 1	CYP11B2	8	142910559	142917843
Tier 1	HTR1D	1	23191895	23217502
Tier 1	GRM8	7	126438598	127253093
Tier 1	GPBAR1	2	218259496	218263861
Tier 1	TH	11	2163929	2171815
Tier 1	F2	11	46719196	46739506
Tier 1	PAK2	3	196739857	196832647
Tier 1	CYP8B1	3	42856005	42875898
Tier 1	SSTR2	17	73165010	73176633
Tier 1	SLC47A2	17	19678288	19718979
Tier 1	CHRM4	11	46383789	46391776
Tier 1	S1PR5	19	10512742	10517931
Tier 1	CHST13	3	126524155	126543291
Tier 1	CXCR2	2	218125289	218137251
Tier 1	OXTR	3	8750381	8769628
Tier 1	NQO1	16	69706996	69726668
Tier 1	CHRM2	7	136868652	137020255
Tier 1	MAPK15	8	143716340	143722458
Tier 1	F2R	5	76716126	76735770
Tier 1	MUC16	19	8848844	8981342
Tier 1	UTS2R	17	82371765	82377458
Tier 1	SLC2A4	17	7281718	7288257
Tier 1	GABRG3	15	26971181	27541984
Tier 1	LIPF	10	88664441	88678814
Tier 1	LIMK2	22	31212239	31280080
Tier 1	CSF1R	5	150053291	150113372
Tier 1	EPHB3	3	184561785	184582408
Tier 1	HCAR2	12	122701293	122703357
Tier 1	GSTA5	6	52831655	52840843
Tier 1	LCK	1	32251244	32286165
Tier 1	ABAT	16	8674596	8784575
Tier 1	CAMK1D	10	12349547	12835545
Tier 1	PTGDR2	11	60850933	60855950
Tier 1	CHST6	16	75472052	75495445
Tier 1	EPHA10	1	37713880	37765133
Tier 1	RIPK4	21	41739369	41767089
Tier 1	GRIN2A	16	9753404	10182928
Tier 1	TBK1	12	64452090	64502114
Tier 1	CHEK2	22	28687743	28742422
Tier 1	CCR4	3	32951644	32956349
Tier 1	SCN5A	3	38548057	38649687
Tier 1	KCNQ3	8	132120859	132481095
Tier 1	ADRA2C	4	3766348	3768526
Tier 1	ALDH1A3	15	100877714	100916626
Tier 1	PRKD1	14	29576479	30191898
Tier 1	HIST1H1B	6	27866792	27867588
Tier 1	CSF1	1	109910242	109930992
Tier 1	TOP1MT	8	143304384	143359979
Tier 1	DHRS7C	17	9771434	9791592
Tier 1	PDE4B	1	65792514	66374579
Tier 1	DRD1	5	175440036	175444182
Tier 1	WT1	11	32387775	32435564
Tier 1	CHRM5	15	33968497	34067458
Tier 1	SLC22A10	11	63268022	63311783
Tier 1	CA13	8	85220587	85284073
Tier 1	MC2R	18	13882044	13915707
Tier 1	SCN10A	3	38696802	38816286
Tier 1	MAPK11	22	50263713	50270767
Tier 1	MUC1	1	155185824	155192916
Tier 1	L3MBTL1	20	43489442	43550954
Tier 1	DLK1	14	100725705	100738224
Tier 1	PMEL	12	55954105	55973317
Tier 1	PRAME	22	22547701	22559361
Tier 1	KCNQ5	6	72621792	73198853
Tier 1	GRK1	13	113667219	113737736
Tier 1	ATP4B	13	113648804	113658198
Tier 1	HTR3E	3	184097064	184106995
Tier 1	HTR3D	3	184031544	184039369
Tier 1	CYP2R1	11	14877440	14892231
Tier 1	CYP4F2	19	15878023	15898077
Tier 1	CYP4Z1	1	47067231	47118318
Tier 1	CYP4F12	19	15673018	15697174
Tier 1	GABRA5	15	26866911	26949208
Tier 1	BACE1	11	117285232	117316259
Tier 1	RXRA	9	134317098	134440585
Tier 1	CYP4F8	19	15615218	15630639
Tier 1	CYP4F3	19	15640897	15662825
Tier 1	BCR	22	23179704	23318037
Tier 1	KCNK18	10	117197489	117210299
Tier 1	IFNA10	9	21206181	21207143
Tier 1	TNFRSF4	1	1211326	1214153
Tier 1	MAPT	17	45894527	46028334
Tier 1	TNFRSF18	1	1203508	1206592
Tier 1	PPARA	22	46150521	46243755
Tier 1	RHD	1	25272393	25330445
Tier 1	CYP4A11	1	46929177	46941484
Tier 1	AKR1C1	10	4963253	4983283
Tier 1	NPSR1	7	34658218	34878332
Tier 1	EPOR	19	11377207	11384342
Tier 1	KCNJ11	11	17365172	17389331
Tier 1	CYP26C1	10	93060798	93069540
Tier 1	DHRS4L2	14	23969874	24006408
Tier 1	ADH1A	4	99276369	99291003
Tier 1	HIST1H1C	6	26055740	26056470
Tier 1	MAPK12	22	50245450	50261716
Tier 1	TUBB4B	9	137241287	137243707
Tier 1	PLA2G2A	1	19975431	19980416
Tier 1	IFNA2	9	21384255	21385398
Tier 1	PDCD1	2	241849884	241858894
Tier 1	SELL	1	169690665	169711702
Tier 1	DPYD	1	97077743	97995000
Tier 1	ADRB3	8	37962990	37966599
Tier 1	PLA2G2E	1	19920009	19923617
Tier 1	CNR2	1	23870515	23913362
Tier 1	LRRK2	12	40196744	40369285
Tier 1	KIR2DL4	19	54803610	54814517
Tier 1	H1F0	22	37805229	37807432
Tier 1	SF3B3	16	70523791	70577670
Tier 1	HLA-DRB1	6	32577902	32589848
Tier 1	MYT1	20	64102394	64242253
Tier 1	AKR1C3	10	5035354	5107686
Tier 1	CTSE	1	206008535	206023909
Tier 1	RYR1	19	38433691	38595273
Tier 1	TUBB	6	30717435	30725538
Tier 1	PPIA	7	44796680	44824564
Tier 1	IARS	9	92210207	92293854
Tier 1	ADH7	4	99412261	99435510
Tier 1	CD55	1	207321519	207386804
Tier 1	EPHB4	7	100802565	100827523
Tier 1	NCOR2	12	124324415	124567612
Tier 1	SULT1A1	16	28605196	28614279
Tier 1	SLC6A9	1	43991500	44031467
Tier 1	MME	3	155024124	155183704
Tier 1	CACNA1H	16	1153106	1221771
Tier 1	LAMA2	6	128883138	129516566
Tier 1	HDAC2	6	113933028	114011308
Tier 1	MMP1	11	102789401	102798160
Tier 1	ADH1B	4	99304971	99352760
Tier 1	UGT2B15	4	68646597	68670652
Tier 1	HRH1	3	11137093	11263557
Tier 1	TRPV1	17	3565444	3609411
Tier 1	DAPK1	9	87497228	87708634
Tier 1	CHRNG	2	232539692	232548115
Tier 1	ADA	20	44584896	44652252
Tier 1	SCN8A	12	51590266	51812864
Tier 1	LAMB3	1	209614870	209652425
Tier 1	SRC	20	37344685	37406050
Tier 1	ABCB8	7	151028422	151047782
Tier 1	SULT1A2	16	28591943	28597050
Tier 1	SLC22A4	5	132294394	132344190
Tier 1	BLM	15	90717346	90816166
Tier 1	SLC22A5	5	132369710	132395613
Tier 1	HTT	4	3041363	3243957
Tier 1	CYP2B6	19	40991282	41018398
Tier 1	MAP3K5	6	136557046	136793097
Tier 1	CYP2F1	19	41114432	41128381
Tier 1	GSTK1	7	143244093	143270854
Tier 1	SLC28A3	9	84275457	84340758
Tier 1	ELANE	19	851014	856247
Tier 1	MYH6	14	23381982	23408273
Tier 1	DPP4	2	161992245	162074394
Tier 1	PDCD1LG2	9	5510531	5571282
Tier 1	CFD	19	859453	867884
Tier 1	CYP2A13	19	41088451	41096195
Tier 1	UGT2B17	4	68537173	68576413
Tier 1	SLC22A12	11	64590641	64602353
Tier 1	ADH5	4	99070978	99088801
Tier 1	SLC22A6	11	62936385	62984967
Tier 1	IFNA1	9	21440439	21441316
Tier 1	IRAK4	12	43758944	43798307
Tier 1	AVPR1B	1	206106936	206117699
Tier 1	AKR1B10	7	134527567	134541412
Tier 1	CYP2A7	19	40875439	40882752
Tier 1	ADH4	4	99123657	99157792
Tier 1	LPAR1	9	110873263	111038470
Tier 1	HSD17B11	4	87336515	87391188
Tier 1	SULT1C2	2	108288639	108309915
Tier 1	PIM3	22	49960768	49964072
Tier 1	NTRK1	1	156815636	156881850
Tier 1	TXNRD1	12	104215779	104350307
Tier 1	HLA-DRB5	6	32517353	32530287
Tier 1	MMP17	12	131828393	131851783
Tier 1	ABCA4	1	93992834	94121148
Tier 1	GPX6	6	28503296	28528215
Tier 1	F5	1	169511951	169586588
Tier 1	GRIN3A	9	101569352	101738647
Tier 1	MTOR	1	11106535	11262556
Tier 1	PNP	14	20461992	20477094
Tier 1	GRM3	7	86643909	86864879
Tier 1	RYR3	15	33310962	33866121
Tier 1	CES1	16	55802851	55833337
Tier 1	CD3E	11	118304730	118316175
Tier 1	TOP1	20	41028822	41124487
Tier 1	MAP3K3	17	63622415	63696305
Tier 1	DDO	6	110391771	110415575
Tier 1	HSD3B2	1	119414931	119423035
Tier 1	RXRB	6	33193588	33200665
Tier 1	PSMB8	6	32840717	32844679
Tier 1	HLA-DRA	6	32439878	32445046
Tier 1	SLC44A4	6	31863192	31879046
Tier 1	ABHD16A	6	31686955	31703356
Tier 1	DDR1	6	30876421	30900156
Tier 1	GABBR1	6	29555629	29633976
Tier 1	PRSS1	7	142749468	142753072
Tier 1	PSENEN	19	35745600	35747519
Tier 1	PDE7A	8	65714334	65842322
Tier 1	SLCO6A1	5	102371774	102499016
Tier 1	SMN2	5	70049638	70078522
Tier 1	HLA-A	6	29941260	29949572
Tier 1	GPX3	5	151020591	151028988
Tier 1	DIO1	1	53891239	53911086
Tier 1	TRGV3	7	38358512	38359162
Tier 1	TRBV7-1	7	142332182	142332701
Tier 1	TRAV29DV5	14	22163238	22163870
Tier 1	IGHE	14	105597691	105601728
Tier 1	TSSK1B	5	113432553	113434989
Tier 1	CHUK	10	100188300	100229596
Tier 1	GSTM2	1	109668022	109709551
Tier 1	S1PR3	9	88990863	89005155
Tier 1	UGT2B11	4	69199951	69214748
Tier 1	LTB4R	14	24311450	24318036
Tier 1	CSNK1E	22	38290691	38318084
Tier 1	IFNA7	9	21201469	21202205
Tier 1	WEE2	7	141708353	141731271
Tier 1	MUC5AC	11	1157953	1201138
Tier 1	GCGR	17	81804132	81814008
Tier 1	VAMP2	17	8159149	8163546
Tier 1	LTA	6	31572054	31574324
Tier 1	LTB	6	31580525	31582522
Tier 1	DHFR	5	80626226	80654983
Tier 1	TNF	6	31575565	31578336
Tier 1	GPX1	3	49357174	49358605
Tier 1	IFNA4	9	21186618	21187587
Tier 1	TNFSF12	17	7548508	7557890
Tier 1	TLR9	3	52221080	52225645
Tier 1	UGT1A9	2	233671898	233773300
Tier 1	TDGF1	3	46574534	46582457
Tier 1	UGT1A8	2	233760270	233773300
Tier 1	UGT1A1	2	233617633	233773300
Tier 1	UGT1A10	2	233636448	233773300
Tier 1	AMY2A	1	103617427	103625780
Tier 1	KIR2DL3	19	54738513	54753052
Tier 1	GSTA1	6	52791371	52803860
Tier 1	GSTA2	6	52750087	52763475
Tier 1	UGT1A7	2	233681901	233773300
Tier 1	UGT1A4	2	233718736	233773300
Tier 1	ADH1C	4	99336497	99352746
Tier 1	LYN	8	55879835	56014169
Tier 1	CYP2A6	19	40843541	40850447
Tier 1	PGA5	11	61241175	61251444
Tier 1	MGAM	7	141907813	142106747
Tier 1	FNTB	14	64986895	65062652
Tier 1	PDF	16	69326913	69330588
Tier 1	MC1R	16	89912119	89920973
Tier 1	TUBB3	16	89921392	89938761
Tier 1	ITGB3	17	47253827	47313743
Tier 1	SULT1A3	16	30199228	30204310
Tier 1	S1PR2	19	10221433	10231331
Tier 1	EGLN2	19	40798996	40808434
Tier 1	GRIN2B	12	13437942	13982002
Tier 2	AREGB	4	74445136	74455005
Tier 2	PPIAL4B	1	120889771	120890530
Tier 2	NR2E3	15	71792638	71818259
Tier 2	ACACA	17	37084992	37406836
Tier 2	CCL5	17	35871491	35880793
Tier 2	PNLIPRP2	10	116620953	116645143
Tier 2	TUBB8	10	46888	74163
Tier 2	NPBWR1	8	52939182	52943734
Tier 2	PPIAL4C	1	149583848	149584607
Tier 2	PPIAL4A	1	120889771	120890530
Tier 2	PPIAL4D	1	145241415	145242174
Tier 2	FUCA2	6	143494812	143511720
Tier 2	GCLC	6	53497341	53616970
Tier 2	BAD	11	64269830	64284704
Tier 2	AOC1	7	150824627	150861504
Tier 2	KDM1A	1	23019443	23083689
Tier 2	CREBBP	16	3725054	3880713
Tier 2	MAP3K14	17	45263119	45317029
Tier 2	DBF4	7	87876216	87909553
Tier 2	CDKL3	5	134286350	134371047
Tier 2	CAMK1G	1	209583714	209613939
Tier 2	CDK11A	1	1702379	1724357
Tier 2	MMP25	16	3046062	3060726
Tier 2	DYRK4	12	4562208	4615302
Tier 2	SLC6A13	12	220621	262873
Tier 2	PRSS3	9	33750679	33799231
Tier 2	PTBP1	19	797075	812327
Tier 2	PIK3C2A	11	17077730	17207986
Tier 2	PLAUR	19	43646095	43670547
Tier 2	PPP5C	19	46347087	46392981
Tier 2	BRCA1	17	43044295	43170245
Tier 2	CAPN1	11	65180566	65212006
Tier 2	ACPP	3	132317369	132368302
Tier 2	NR1H3	11	47248300	47269033
Tier 2	TYMP	22	50525752	50530032
Tier 2	INSRR	1	156840063	156859117
Tier 2	UBA6	4	67612652	67701155
Tier 2	SLC18A1	8	20144855	20183206
Tier 2	USP2	11	119355215	119381711
Tier 2	PARP3	3	51942345	51948867
Tier 2	HSPA5	9	125234853	125241382
Tier 2	UTS2	1	7843083	7853512
Tier 2	RAD51	15	40694774	40732340
Tier 2	EIF2AK2	2	37099210	37157522
Tier 2	MCOLN3	1	85018082	85048500
Tier 2	NPFFR2	4	72031902	72148305
Tier 2	SOAT1	1	179293714	179358680
Tier 2	CDK14	7	90466424	91210590
Tier 2	CDK17	12	96278261	96400480
Tier 2	BCAT1	12	24810024	24949101
Tier 2	CTSA	20	45890144	45898949
Tier 2	SLC12A2	5	128083766	128189677
Tier 2	ABCA7	19	1039997	1065572
Tier 2	KARS	16	75627474	75648643
Tier 2	ME1	6	83210402	83431051
Tier 2	ELAVL1	19	7958573	8005659
Tier 2	KDM4A	1	43650149	43705518
Tier 2	SIRT2	19	38878555	38899862
Tier 2	PYGM	11	64746389	64759974
Tier 2	MAPK6	15	51952106	52067375
Tier 2	POLB	8	42338454	42371808
Tier 2	GBA2	9	35736866	35749228
Tier 2	TESK2	1	45343883	45491163
Tier 2	CSNK2A2	16	58157907	58198106
Tier 2	CDC42	1	22052627	22101360
Tier 2	MYO3B	2	170178145	170655171
Tier 2	SCARB1	12	124776856	124882668
Tier 2	GLI2	2	120735623	120992653
Tier 2	MGLL	3	127689062	128052190
Tier 2	DPP8	15	65442463	65517704
Tier 2	ATP12A	13	24680408	24712472
Tier 2	ACACB	12	109116587	109268226
Tier 2	NAALAD2	11	90131515	90192894
Tier 2	PIK3C3	18	41955234	42087830
Tier 2	ADCYAP1R1	7	31052308	31111474
Tier 2	SLC1A3	5	36596588	36688334
Tier 2	LIPE	19	42401514	42427388
Tier 2	CPB2	13	46053186	46105033
Tier 2	KCNN2	5	114055926	114496500
Tier 2	PPIE	1	39692182	39763914
Tier 2	CAD	2	27217369	27243943
Tier 2	PREP	6	105273218	105454062
Tier 2	DNAJA1	9	33025273	33039907
Tier 2	EIF2AK1	7	6022247	6059175
Tier 2	HSD17B2	16	82035004	82098534
Tier 2	NOX4	11	89324353	89498187
Tier 2	NLK	17	28041737	28196381
Tier 2	DNMT3B	20	32762385	32809359
Tier 2	F11	4	186266189	186289681
Tier 2	MAPKAPK5	12	111842228	111902222
Tier 2	P2RX7	12	121132819	121188032
Tier 2	RBBP9	20	18486540	18497225
Tier 2	BIRC5	17	78214186	78225636
Tier 2	RAPGEF4	2	172735274	173052893
Tier 2	CPA1	7	130380339	130388114
Tier 2	TGM1	14	24249114	24264432
Tier 2	SNAP23	15	42491233	42545356
Tier 2	MAP3K1	5	56815549	56896152
Tier 2	MYO3A	10	25934229	26212532
Tier 2	CDC7	1	91500851	91525764
Tier 2	SCD	10	100347233	100364826
Tier 2	MTAP	9	21802636	21937651
Tier 2	XBP1	22	28794555	28800597
Tier 2	TSPO	22	43151547	43163242
Tier 2	ACR	22	50738196	50745339
Tier 2	TAB1	22	39399778	39437060
Tier 2	EP300	22	41092592	41180077
Tier 2	CTSG	14	24573518	24576250
Tier 2	GZMB	14	24630954	24634267
Tier 2	CDKL1	14	50326265	50416461
Tier 2	PYGL	14	50857891	50944483
Tier 2	NFKBIA	14	35401079	35404749
Tier 2	SGK2	20	43558968	43588237
Tier 2	CTSZ	20	58985686	59008238
Tier 2	CDC25B	20	3786772	3806121
Tier 2	HAO1	20	7882985	7940458
Tier 2	AHCY	20	34280268	34311802
Tier 2	LIPG	18	49560699	49599185
Tier 2	KLF5	13	73054976	73077541
Tier 2	PARP4	13	24420931	24512778
Tier 2	MLYCD	16	83899115	83951445
Tier 2	EEF2K	16	22206278	22288738
Tier 2	CTSH	15	78921058	78949574
Tier 2	SFRP1	8	41261962	41309473
Tier 2	DOT1L	19	2163933	2232578
Tier 2	SLC1A6	19	14950033	15022990
Tier 2	PTPRS	19	5158495	5340812
Tier 2	LIG1	19	48115445	48170603
Tier 2	SIGLEC6	19	51517819	51531856
Tier 2	SIGLEC5	19	51630101	51645545
Tier 2	KCNN1	19	17951293	18000085
Tier 2	NAMPT	7	106248298	106285966
Tier 2	VIPR2	7	159028175	159144867
Tier 2	NOD1	7	30424527	30478784
Tier 2	CASP2	7	143288215	143307696
Tier 2	SERPINE1	7	101127104	101139247
Tier 2	GCK	7	44143213	44198170
Tier 2	EIF4H	7	74174231	74197122
Tier 2	LIMK1	7	74082933	74122525
Tier 2	KDM4C	9	6720863	7175648
Tier 2	PKD2L1	10	100288149	100330264
Tier 2	BMPR1A	10	86756601	86932825
Tier 2	LIPA	10	89213569	89414557
Tier 2	MAP3K8	10	30434021	30461833
Tier 2	PPIF	10	79347469	79355334
Tier 2	WNT3	17	46762506	46833154
Tier 2	GALK1	17	75751594	75765236
Tier 2	MLX	17	42567072	42573239
Tier 2	ALOX12	17	6996049	7010754
Tier 2	DUSP3	17	43766125	43778977
Tier 2	AREG	4	74445136	74455005
Tier 2	MANBA	4	102630770	102760994
Tier 2	AADAT	4	170060222	170091699
Tier 2	CTSC	11	88265069	88359684
Tier 2	P2RX3	11	57338352	57372396
Tier 2	CPT1A	11	68754620	68844410
Tier 2	SLC1A2	11	35251205	35420063
Tier 2	ASIC1	12	50057548	50083611
Tier 2	DAO	12	108858932	108901043
Tier 2	SLC11A2	12	50979401	51028566
Tier 2	TRPV4	12	109783087	109833406
Tier 2	GAPDH	12	6534512	6538374
Tier 2	LDHB	12	21635342	21757857
Tier 2	PRKAB1	12	119667864	119681624
Tier 2	GABRR2	6	89254464	89315299
Tier 2	STK38	6	36493892	36547479
Tier 2	PTP4A1	6	63521746	63583588
Tier 2	CCR6	6	167111807	167139141
Tier 2	SENP6	6	75601509	75718281
Tier 2	GRM6	5	178977587	178996206
Tier 2	TARS	5	33440696	33468091
Tier 2	LNPEP	5	96935394	97037513
Tier 2	KAT2B	3	20040446	20154404
Tier 2	UMPS	3	124730433	124749273
Tier 2	NEK11	3	131026850	131350465
Tier 2	MAPKAPK3	3	50611520	50649291
Tier 2	ACVR2B	3	38453890	38493142
Tier 2	VIPR1	3	42489299	42537573
Tier 2	TNNC1	3	52451100	52454041
Tier 2	NKTR	3	42600655	42648735
Tier 2	NEK4	3	52708444	52770946
Tier 2	TTL	2	112482156	112541739
Tier 2	PSMD14	2	161308425	161411717
Tier 2	PDE1A	2	182139968	182523359
Tier 2	STAT1	2	190908460	191020960
Tier 2	IGFBP2	2	216632828	216664436
Tier 2	IGFBP5	2	216672105	216695549
Tier 2	SLC5A7	2	107986523	108013994
Tier 2	PASK	2	241106099	241150264
Tier 2	QPCT	2	37342827	37373322
Tier 2	KYNU	2	142877657	143055833
Tier 2	KISS1R	19	917287	921005
Tier 2	EPAS1	2	46293667	46386697
Tier 2	ATP6V1B1	2	70935900	70965431
Tier 2	SCP2	1	52927276	53051698
Tier 2	ICMT	1	6221193	6235972
Tier 2	AMPD2	1	109616104	109632051
Tier 2	SRM	1	11054584	11060020
Tier 2	AMPD1	1	114673090	114695618
Tier 2	HAO2	1	119368779	119394130
Tier 2	KMO	1	241532134	241595642
Tier 2	RGS4	1	163068775	163076802
Tier 2	CDK18	1	205504596	205532793
Tier 2	ECE1	1	21217247	21345572
Tier 2	GALE	1	23795599	23800781
Tier 2	SLC2A1	1	42925353	42958893
Tier 2	SLC5A9	1	48222685	48248644
Tier 2	TNNT2	1	201359008	201377764
Tier 2	SGK1	6	134169248	134318112
Tier 2	PKD2	4	88007635	88077777
Tier 2	UCHL3	13	75549480	75606020
Tier 2	TRPM6	9	74722495	74888094
Tier 2	NEK6	9	124257606	124353307
Tier 2	NEK9	14	75079353	75127344
Tier 2	IDE	10	92451684	92574096
Tier 2	ELOVL3	10	102226299	102229589
Tier 2	CPN1	10	100042193	100081869
Tier 2	APAF1	12	98645290	98735433
Tier 2	KHDRBS1	1	32013868	32060850
Tier 2	TNFSF10	3	172505508	172523475
Tier 2	ACVR2A	2	147844517	147930826
Tier 2	SV2C	5	76083383	76353939
Tier 2	PLAU	10	73909177	73917496
Tier 2	CISD1	10	58269162	58289586
Tier 2	ATF1	12	50763710	50821162
Tier 2	NR4A1	12	52022832	52059507
Tier 2	PDE1B	12	54549601	54579239
Tier 2	DBH	9	133636363	133659329
Tier 2	KCNJ2	17	70168673	70180044
Tier 2	ADCK4	19	40691514	40725784
Tier 2	DNPEP	2	219372043	219400022
Tier 2	SLC12A5	20	46021690	46060150
Tier 2	NCOA3	20	47501887	47656877
Tier 2	PCK1	20	57561080	57568121
Tier 2	PEPD	19	33386950	33521823
Tier 2	F13A1	6	6144084	6321013
Tier 2	GRM4	6	34018643	34155622
Tier 2	CDKN1A	6	36676460	36687337
Tier 2	GLO1	6	38675925	38703145
Tier 2	BMP4	14	53949736	53958761
Tier 2	TGM3	20	2296001	2341079
Tier 2	CAPNS1	19	36139953	36150353
Tier 2	UBA2	19	34428352	34471251
Tier 2	FFAR2	19	35443907	35451767
Tier 2	NR1D1	17	40092793	40100589
Tier 2	STAT5A	17	42287547	42311943
Tier 2	TRAP1	16	3651639	3717553
Tier 2	PTPRB	12	70515870	70637440
Tier 2	PIN1	19	9835257	9849689
Tier 2	PLA2G5	1	20028179	20091911
Tier 2	PKMYT1	16	2968024	2980479
Tier 2	PTPN12	7	77537295	77640069
Tier 2	MCHR1	22	40679273	40682812
Tier 2	GALR3	22	37823382	37825485
Tier 2	APOBEC3A	22	38952741	38992778
Tier 2	DUT	15	48331011	48343373
Tier 2	TPH1	11	18017555	18046269
Tier 2	PLD2	17	4807152	4823434
Tier 2	SIGLEC9	19	51124906	51136651
Tier 2	BCL2L2	14	23298790	23311751
Tier 2	TNNI3	19	55151767	55157773
Tier 2	KCNA5	12	5043879	5046788
Tier 2	LDLR	19	11089462	11133820
Tier 2	HSD17B3	9	96235306	96302176
Tier 2	IDO1	8	39902275	39928790
Tier 2	NR1H2	19	50329653	50383388
Tier 2	ACLY	17	41866917	41930542
Tier 2	AOC2	17	42844580	42850707
Tier 2	G6PC	17	42900797	42914438
Tier 2	SLC6A11	3	10816201	10940714
Tier 2	HSD17B7	1	162790702	162812823
Tier 2	PTPRA	20	2873420	3039076
Tier 2	BHMT2	5	79069767	79090069
Tier 2	CASP9	1	15490832	15526534
Tier 2	PDE6A	5	149857953	149944793
Tier 2	PIK3C2B	1	204422628	204494805
Tier 2	CSNK1G2	19	1941172	1981338
Tier 2	LARS	5	146110566	146182696
Tier 2	AMPD3	11	10308313	10507579
Tier 2	CAMK1	3	9757347	9769992
Tier 2	CHIA	1	111290851	111320566
Tier 2	PTPN22	1	113813811	113871753
Tier 2	LDHA	11	18394560	18408425
Tier 2	CCNH	5	87318416	87412930
Tier 2	YARS	1	32775237	32818031
Tier 2	APLNR	11	57233577	57237250
Tier 2	ERCC5	13	102845831	102875995
Tier 2	P2RX4	12	121210065	121234106
Tier 2	HNRNPA1	12	54280193	54287088
Tier 2	NMBR	6	142058330	142147122
Tier 2	SMPD2	6	109440724	109443919
Tier 2	CPM	12	68842197	68971570
Tier 2	GPR55	2	230907318	230961066
Tier 2	NEK3	13	52132639	52159861
Tier 2	NMT1	17	44957992	45109016
Tier 2	TXN	9	110243810	110256507
Tier 2	TLR4	9	117704175	117724735
Tier 2	FPGS	9	127794597	127814327
Tier 2	NR5A1	9	124481236	124507420
Tier 2	ENPP2	8	119557086	119673453
Tier 2	PLAA	9	26903372	26947242
Tier 2	PPIL1	6	36854827	36874803
Tier 2	GGH	8	63014881	63039407
Tier 2	NEK1	4	169369704	169612632
Tier 2	MMP20	11	102576832	102625332
Tier 2	MMP27	11	102691487	102705769
Tier 2	BCL2L10	15	52109263	52112775
Tier 2	BRDT	1	91949343	92014426
Tier 2	KHK	2	27086772	27100762
Tier 2	PPM1B	2	44167969	44244384
Tier 2	RBP4	10	93591687	93601744
Tier 2	ATIC	2	215311956	215349773
Tier 2	CDK15	2	201790461	201895550
Tier 2	PPIG	2	169584342	169641406
Tier 2	SENP7	3	101324205	101513241
Tier 2	HCN4	15	73319859	73368958
Tier 2	NAAA	4	75913660	75941013
Tier 2	ENPEP	4	110365733	110565285
Tier 2	CASP6	4	109688622	109703583
Tier 2	PIK3C2G	12	18242961	18648416
Tier 2	VAMP1	12	6462237	6470677
Tier 2	TPH2	12	71938845	72186618
Tier 2	RB1	13	48303744	48599436
Tier 2	SORD	15	45023147	45077185
Tier 2	HDC	15	50241947	50265965
Tier 2	BCL2A1	15	79960892	79971196
Tier 2	MBTPS1	16	84053761	84116942
Tier 2	IMPA2	18	11981025	12030877
Tier 2	IGFBP4	17	40443450	40457725
Tier 2	CACNA1A	19	13206442	13633025
Tier 2	BRD4	19	15235519	15332545
Tier 2	SIRT3	11	215030	236931
Tier 2	HUNK	21	31873020	32044633
Tier 2	SAE1	19	47113274	47210636
Tier 2	CARM1	19	10871553	10923075
Tier 2	KLK3	19	50854915	50860764
Tier 2	PADI3	1	17249098	17284233
Tier 2	PADI1	1	17205128	17246007
Tier 2	PGD	1	10398592	10420511
Tier 2	MAP3K6	1	27355184	27366961
Tier 2	PRKACB	1	84078062	84238498
Tier 2	ADC	1	33081104	33123492
Tier 2	PTPRF	1	43525187	43623666
Tier 2	PPOX	1	161166056	161178013
Tier 2	MCL1	1	150560895	150579738
Tier 2	PI4KB	1	151291797	151327715
Tier 2	DYRK3	1	206635536	206684419
Tier 2	KCNN3	1	154697455	154870281
Tier 2	PKLR	1	155289293	155301438
Tier 2	ACP1	2	264140	278283
Tier 2	CDC42BPA	1	226989865	227318492
Tier 2	CALM2	2	47160084	47176921
Tier 2	PTH2R	2	208359714	208854503
Tier 2	ACKR3	2	236567787	236582354
Tier 2	CTDSP1	2	218398256	218405941
Tier 2	NCEH1	3	172630249	172711218
Tier 2	SCD5	4	82629539	82798796
Tier 2	SNCA	4	89700345	89838315
Tier 2	FABP2	4	119317250	119322138
Tier 2	GLRA3	4	174636920	174829247
Tier 2	PLK2	5	58453982	58460139
Tier 2	PIK3R1	5	68215740	68301821
Tier 2	BHMT	5	79111809	79132288
Tier 2	PAM	5	102753981	103029730
Tier 2	FARS2	6	5261044	5829192
Tier 2	GABRR1	6	89177504	89231278
Tier 2	IGFBP3	7	45912245	45921874
Tier 2	IGFBP1	7	45888360	45893660
Tier 2	CHRNB3	8	42697366	42737407
Tier 2	CHRNA6	8	42752620	42796392
Tier 2	NPFFR1	10	70247329	70284004
Tier 2	PAOX	10	133379261	133391694
Tier 2	ATM	11	108223044	108369102
Tier 2	ST14	11	130159782	130210362
Tier 2	ADAM33	20	3667965	3682246
Tier 2	TAOK2	16	29973868	29992261
Tier 2	CSNK1G3	5	123512177	123617049
Tier 2	NEK7	1	198156994	198322420
Tier 2	QDPR	4	17460261	17512206
Tier 2	AKR1C2	10	4987775	5018031
Tier 2	ADAM8	10	133262420	133276868
Tier 2	KCNJ1	11	128836315	128867373
Tier 2	TDO2	4	155854738	155920406
Tier 2	MCHR2	6	99918519	99994247
Tier 2	PDK1	2	172555373	172608669
Tier 2	CAMK4	5	111223653	111494886
Tier 2	RASGRP3	2	33436324	33564750
Tier 2	GGPS1	1	235327350	235344532
Tier 2	STK32B	4	5051480	5500994
Tier 2	CPB1	3	148791102	148860187
Tier 2	RANBP2	2	108719482	108785810
Tier 2	NR4A2	2	156324437	156342348
Tier 2	TMPRSS11D	4	67820876	67884002
Tier 2	SLC5A10	17	18950345	19022595
Tier 2	UCHL1	4	41256413	41268455
Tier 2	PDE1C	7	31751179	32428131
Tier 2	ADAMTS1	21	26835755	26845409
Tier 2	ADAMTS5	21	26917922	26967088
Tier 2	AZIN1	8	102826111	102893864
Tier 2	ADK	10	74151202	74709963
Tier 2	KCNMA1	10	76869601	77638369
Tier 2	DCK	4	70992538	71030914
Tier 2	HKDC1	10	69220332	69267552
Tier 2	SMG1	16	18804860	18926408
Tier 2	CPT2	1	53196792	53214197
Tier 2	ERG	21	38380027	38661780
Tier 2	PSMG3	7	1567332	1571005
Tier 2	CDC25C	5	138285269	138338355
Tier 2	PLA2G2F	1	20139323	20150381
Tier 2	ADAMTS4	1	161184302	161199054
Tier 2	SLC5A11	16	24845841	24911628
Tier 2	HLCS	21	36748626	36990236
Tier 2	C1R	12	7080214	7092540
Tier 2	NAE1	16	66802875	66873256
Tier 2	RGS12	4	3293021	3439913
Tier 2	CALM3	19	46601074	46610782
Tier 2	PDE9A	21	42653621	42775509
Tier 2	LSS	21	46188141	46228824
Tier 2	S100B	21	46598604	46605208
Tier 2	EIF4A1	17	7572824	7579006
Tier 2	SLC1A7	1	53087179	53142638
Tier 2	CTRC	1	15438442	15449242
Tier 2	ALPL	1	21509397	21578410
Tier 2	VCAM1	1	100719742	100739045
Tier 2	NLRP3	1	247416156	247449108
Tier 2	KCNJ9	1	160081538	160090563
Tier 2	OXER1	2	42762499	42764135
Tier 2	MAPKAPK2	1	206684905	206734281
Tier 2	CAPN2	1	223701593	223776018
Tier 2	ADCK3	1	226940286	226987544
Tier 2	BIRC8	19	53289601	53291426
Tier 2	HPGDS	4	94298535	94342876
Tier 2	ALPPL2	2	232406844	232410714
Tier 2	ALPI	2	232456125	232460753
Tier 2	STK36	2	218672069	218702716
Tier 2	PTPN13	4	86594315	86815171
Tier 2	ALB	4	73397114	73421482
Tier 2	CPA3	3	148865296	148897203
Tier 2	SNRK	3	43286512	43424764
Tier 2	TKT	3	53224712	53256052
Tier 2	CDC25A	3	48157146	48188417
Tier 2	GUCY1A3	4	155666726	155737059
Tier 2	HPGD	4	174490175	174523154
Tier 2	NPY1R	4	163323962	163344832
Tier 2	PGGT1B	5	115204012	115262877
Tier 2	F2RL1	5	76818933	76835315
Tier 2	CASP3	4	184627696	184650062
Tier 2	TERT	5	1253147	1295068
Tier 2	HCN1	5	45254948	45696498
Tier 2	FBP1	9	94603133	94640249
Tier 2	VCP	9	35053928	35072668
Tier 2	STK32C	10	132207492	132331847
Tier 2	CASP7	10	113679162	113730907
Tier 2	SLC6A5	11	20599594	20659285
Tier 2	SENP8	15	72114258	72143692
Tier 2	WEE1	11	9573670	9593457
Tier 2	MAPK7	17	19377721	19383544
Tier 2	TK2	16	66508003	66552544
Tier 2	HSP90B1	12	103930107	103953931
Tier 2	MMP10	11	102770502	102780628
Tier 2	ANPEP	15	89784895	89815401
Tier 2	SCNN1G	16	23182745	23216883
Tier 2	STAT6	12	57095408	57132139
Tier 2	PIP4K2C	12	57591174	57603418
Tier 2	TGM6	20	2380901	2432753
Tier 2	SMAD3	15	67063763	67195173
Tier 2	MARS	12	57475445	57517569
Tier 2	SLC27A4	9	128340527	128361470
Tier 2	NOD2	16	50693588	50733077
Tier 2	DPEP2	16	67987394	68000586
Tier 2	ENGASE	17	79074824	79088599
Tier 2	MVD	16	88651935	88663161
Tier 2	KLK1	19	50819146	50823787
Tier 2	IGFBP6	12	53097436	53102345
Tier 2	SOAT2	12	53103486	53124535
Tier 2	CTNNB1	3	41194741	41260096
Tier 2	PBK	8	27809624	27838082
Tier 2	CX3CR1	3	39263495	39281735
Tier 2	ATG4B	2	241637213	241673857
Tier 2	SCNN1B	16	23278231	23381294
Tier 2	BMP1	8	22165140	22212326
Tier 2	FEN1	11	61792911	61797238
Tier 2	AXIN2	17	65528563	65561648
Tier 2	CTRB1	16	75218988	75226338
Tier 2	PPIC	5	123023250	123036725
Tier 2	CSNK1G1	15	64165525	64356173
Tier 2	STK32A	5	147234963	147387855
Tier 2	PROKR1	2	68643579	68658251
Tier 2	CHRNA5	15	78565520	78595269
Tier 2	AGPAT2	9	136673143	136687457
Tier 2	P2RY1	3	152835131	152841439
Tier 2	BRD3	9	134030305	134068535
Tier 2	YWHAG	7	76326799	76358991
Tier 2	USP47	11	11841423	11961887
Tier 2	MRGPRX1	11	18933499	18939414
Tier 2	GLB1	3	32996609	33097202
Tier 2	FABP4	8	81478419	81483236
Tier 2	FOS	14	75278826	75282230
Tier 2	DCLK2	4	150078445	150257438
Tier 2	ELOVL6	4	110045846	110199199
Tier 2	CEL	9	133061981	133071861
Tier 2	PLA2G1B	12	120322115	120327779
Tier 2	FPR2	19	51752026	51770531
Tier 2	FPR1	19	51745172	51804115
Tier 2	CDC42BPG	11	64823052	64844653
Tier 2	RXFP1	4	158315311	158653372
Tier 2	LPAR3	1	84811602	84893206
Tier 2	P2RY6	11	73264498	73305103
Tier 2	C3AR1	12	8056844	8066359
Tier 2	RNASEH1	2	3541430	3558333
Tier 2	PPIH	1	42658335	42676758
Tier 2	EIF2AK3	2	88556741	88691518
Tier 2	TPSAB1	16	1240379	1242554
Tier 2	PPP1CA	11	67398181	67421183
Tier 2	OXSR1	3	38165089	38255484
Tier 2	RELA	11	65653599	65663090
Tier 2	HPSE	4	83292461	83335153
Tier 2	KDM2A	11	67119263	67258082
Tier 2	RP11-683L23.1	18	47221	73545
Tier 2	LIPM	10	88802730	88820546
Tier 2	TNKS	8	9555912	9782346
Tier 2	FKBP2	11	64241003	64244132
Tier 2	RCE1	11	66842835	66846552
Tier 2	STAT5B	17	42199176	42288633
Tier 2	KCNH6	17	63523334	63548977
Tier 2	PLK3	1	44800377	44805990
Tier 2	PHOSPHO1	17	49223366	49230787
Tier 2	CTSF	11	66563464	66568879
Tier 2	CMKLR1	12	108288044	108339317
Tier 2	NR1D2	3	23945286	23980617
Tier 2	AMY1B	1	103687415	103696454
Tier 2	ATR	3	142449007	142578733
Tier 2	PTPN2	18	12785478	12929643
Tier 2	LPL	8	19901717	19967259
Tier 2	RPS6KB2	11	67428460	67435401
Tier 2	SPHK1	17	76376584	76387860
Tier 2	RNPEP	1	201982372	202006147
Tier 2	DPP7	9	137110542	137118309
Tier 2	MAN1B1	9	137086857	137109189
Tier 2	KCNA3	1	110653560	110674940
Tier 2	NIM1K	5	43192071	43280850
Tier 2	NR2C2	3	14947583	15053600
Tier 2	GSG2	17	3723903	3726699
Tier 2	JUN	1	58776845	58784048
Tier 2	UBE2N	12	93405673	93441947
Tier 2	RPS27	1	153990762	153992155
Tier 2	DHFRL1	3	94047836	94063389
Tier 2	MPI	15	74890005	74902219
Tier 2	FUCA1	1	23845077	23868290
Tier 2	PTPN11	12	112418351	112509918
Tier 2	CLK3	15	74598500	74645414
Tier 2	CCR8	3	39329709	39333680
Tier 2	CSNK1A1L	13	37103259	37105664
Tier 2	KCNE1	21	34446688	34512214
Tier 2	PRF1	10	70597348	70602759
Tier 2	EHMT1	9	137618992	137870016
Tier 2	NPM1	5	171387116	171411810
Tier 2	BACE2	21	41167801	41282530
Tier 2	C1S	12	6988259	7071032
Tier 2	FES	15	90883695	90895776
Tier 2	KCNB2	8	72537225	72938349
Tier 2	CCR3	3	46130890	46266706
Tier 2	UPP1	7	48088628	48108736
Tier 2	PTP4A2	1	31906421	31944856
Tier 2	KCNJ12	17	21376357	21419870
Tier 2	PLA2G6	22	38111495	38214778
Tier 2	TXNRD2	22	19875517	19941820
Tier 2	LPAR5	12	6618835	6635960
Tier 2	KCNH7	2	162371407	162838767
Tier 2	DGAT1	8	144314584	144326910
Tier 2	NPY2R	4	155208636	155217078
Tier 2	PRMT3	11	20387558	20509338
Tier 2	SV2B	15	91099950	91302565
Tier 2	PRKG1	10	50990888	52298423
Tier 2	P4HB	17	81843159	81860856
Tier 2	PIP5K1C	19	3630183	3700468
Tier 2	FFAR4	10	93566665	93604480
Tier 2	PDE2A	11	72576141	72674591
Tier 2	PNLIPRP1	10	116590385	116609175
Tier 2	MITF	3	69739456	69968336
Tier 2	USP7	16	8892097	8975328
Tier 2	TRPV2	17	16415571	16437003
Tier 2	SLC18A3	10	49610310	49612720
Tier 2	AMY1C	1	103745323	103758726
Tier 2	P2RX2	12	132618776	132622388
Tier 2	PLA2G2C	1	20161253	20186518
Tier 2	CLCN1	7	143316111	143352083
Tier 2	SBK1	16	28259246	28323849
Tier 2	NDUFA4	7	10931943	10940153
Tier 2	GRM7	3	6770001	7741533
Tier 2	WDR5	9	134135365	134159968
Tier 2	PTPN1	20	50510321	50585241
Tier 2	ESRRG	1	216503246	217137755
Tier 2	NEK5	13	52033611	52129092
Tier 2	C5AR1	19	47290023	47322066
Tier 2	TXNRD3	3	126571779	126655124
Tier 2	PLCG2	16	81779279	81962685
Tier 2	FKBP1C	6	63211446	63213024
Tier 2	GFPT1	2	69319780	69387250
Tier 2	MGEA5	10	101784443	101818465
Tier 2	TLK1	2	170990823	171231314
Tier 2	RYR2	1	237042184	237833988
Tier 2	STK39	2	167954020	168247595
Tier 2	CALM1	14	90396502	90408268
Tier 2	SLC5A3	21	34073578	34106260
Tier 2	CDC42BPB	14	102932380	103057549
Tier 2	SUCNR1	3	151873643	151884619
Tier 2	GRK5	10	119207571	119459745
Tier 2	SREBF2	22	41833079	41907307
Tier 2	TGM2	20	38127385	38166578
Tier 2	HSD3B1	1	119507198	119515054
Tier 2	LIPN	10	88759982	88779626
Tier 2	LIPK	10	88706249	88752776
Tier 2	LIPJ	10	88586753	88606976
Tier 2	BMPR2	2	202376327	202567751
Tier 2	BRD2	6	32968594	32981505
Tier 2	EHMT2	6	31879759	31897698
Tier 2	HSPA1B	6	31827738	31830254
Tier 2	HSPA1A	6	31815543	31817946
Tier 2	AKT1S1	19	49869033	49878459
Tier 2	CPT1B	22	50568861	50578465
Tier 2	TSSK2	22	19131308	19132622
[truncated: 2,302 more rows]
