# Supplementary material for: Genetic prioritisation of candidate drug targets for glaucoma through multi-trait and multi-omics integration
Source: Eye Vis (Lond). 2025 Jul 10;12:26. doi: 10.1186/s40662-025-00442-4 (PMC12243406; doi:10.1186/s40662-025-00442-4)
Supplement: Supplementary file 2 — Additional file 2. Table S2. The proteome-wide Mendelian randomization analysis in the discovery sample. [file 40662_2025_442_MOESM2_ESM.xlsx]

## Sheet: Sheet1
Additional File 2. Table S2. The proteome-wide Mendelian randomization analysis in the discovery sample.
Gene	Method	N snp	OR	P value	P value (FDR corrected)
CPXM1	Inverse variance weighted	5	0.86 (0.81-0.91)	<0.001	0.001
OMG	Wald ratio	1	0.6 (0.47-0.77)	<0.001	0.029
PXDN	Inverse variance weighted	2	1.33 (1.15-1.54)	<0.001	0.033
FLT4	Inverse variance weighted	3	0.74 (0.64-0.87)	<0.001	0.033
CPZ	Wald ratio	1	0.55 (0.4-0.74)	<0.001	0.033
TG	Wald ratio	1	2.22 (1.45-3.37)	<0.001	0.035
INSR	Wald ratio	1	0.58 (0.43-0.78)	<0.001	0.042
TGFBR3	Inverse variance weighted	2	0.7 (0.57-0.86)	<0.001	0.06
COL3A1	Wald ratio	1	1.91 (1.31-2.8)	0.001	0.091
GPNMB	Inverse variance weighted	6	1.11 (1.04-1.19)	0.001	0.103
DAPK2	Inverse variance weighted	3	1.13 (1.05-1.22)	0.001	0.112
TSG101	Wald ratio	1	1.26 (1.09-1.47)	0.002	0.153
FCN1	Inverse variance weighted	8	1.09 (1.03-1.16)	0.002	0.153
TEK	Inverse variance weighted	4	1.16 (1.05-1.27)	0.002	0.154
SELP	Inverse variance weighted	2	0.89 (0.83-0.96)	0.002	0.165
CHIT1	Inverse variance weighted	7	0.95 (0.92-0.98)	0.003	0.182
EGLN1	Inverse variance weighted	5	1.18 (1.06-1.31)	0.003	0.182
MAP3K3	Wald ratio	1	1.91 (1.23-2.95)	0.004	0.213
CD14	Inverse variance weighted	4	1.14 (1.04-1.25)	0.004	0.213
GGPS1	Wald ratio	1	0.7 (0.55-0.89)	0.004	0.213
NPNT	Inverse variance weighted	3	0.86 (0.77-0.95)	0.005	0.217
ALDH3B1	Wald ratio	1	0.78 (0.65-0.93)	0.006	0.238
COMT	Wald ratio	1	0.7 (0.55-0.9)	0.006	0.238
PLG	Inverse variance weighted	6	0.9 (0.84-0.97)	0.006	0.238
CD72	Wald ratio	1	0.76 (0.62-0.92)	0.006	0.238
ESM1	Inverse variance weighted	3	0.84 (0.74-0.95)	0.006	0.245
TLL1	Wald ratio	1	1.67 (1.15-2.42)	0.007	0.27
MMP7	Inverse variance weighted	3	0.87 (0.79-0.97)	0.008	0.294
GP1BA	Inverse variance weighted	4	0.83 (0.73-0.95)	0.009	0.294
GPNMB	Inverse variance weighted	4	1.13 (1.03-1.24)	0.009	0.295
SPINK4	Inverse variance weighted	2	0.88 (0.8-0.97)	0.01	0.319
CNP	Wald ratio	1	1.45 (1.09-1.94)	0.011	0.357
IL1R1	Inverse variance weighted	2	1.15 (1.03-1.28)	0.013	0.382
CD14	Inverse variance weighted	2	1.16 (1.03-1.31)	0.014	0.421
FMOD	Inverse variance weighted	3	1.16 (1.03-1.3)	0.015	0.428
STAT3	Wald ratio	1	1.18 (1.02-1.35)	0.023	0.429
COL6A3	Wald ratio	1	1.7 (1.08-2.69)	0.022	0.429
APOL1	Inverse variance weighted	4	0.93 (0.88-0.99)	0.021	0.429
CD59	Inverse variance weighted	3	0.88 (0.79-0.98)	0.022	0.429
CA10	Inverse variance weighted	4	1.1 (1.02-1.19)	0.019	0.429
OGN	Inverse variance weighted	4	0.93 (0.88-0.99)	0.017	0.429
CA12	Wald ratio	1	1.71 (1.09-2.68)	0.02	0.429
CSK	Wald ratio	1	0.66 (0.47-0.92)	0.016	0.429
PLG	Inverse variance weighted	4	0.9 (0.82-0.98)	0.021	0.429
SERPING1	Inverse variance weighted	5	1.09 (1.01-1.16)	0.02	0.429
IL1RN	Inverse variance weighted	3	1.12 (1.02-1.23)	0.022	0.429
SLAMF7	Inverse variance weighted	8	1.06 (1.01-1.11)	0.021	0.429
NRP1	Inverse variance weighted	5	1.08 (1.01-1.15)	0.023	0.429
PRCP	Inverse variance weighted	3	1.15 (1.03-1.29)	0.017	0.429
CLPS	Inverse variance weighted	7	0.94 (0.89-0.99)	0.016	0.429
C1QL1	Inverse variance weighted	2	1.13 (1.02-1.24)	0.019	0.429
PZP	Inverse variance weighted	6	0.88 (0.79-0.98)	0.022	0.429
MIF	Wald ratio	1	0.7 (0.51-0.95)	0.021	0.429
P4HB	Inverse variance weighted	2	0.84 (0.72-0.98)	0.023	0.433
NOTCH1	Wald ratio	1	0.77 (0.62-0.97)	0.024	0.443
LILRA5	Inverse variance weighted	5	0.95 (0.91-0.99)	0.025	0.443
MATN3	Inverse variance weighted	10	0.95 (0.92-0.99)	0.026	0.446
LILRA5	Inverse variance weighted	4	0.94 (0.89-0.99)	0.026	0.446
PKLR	Inverse variance weighted	2	0.84 (0.72-0.98)	0.029	0.469
PPIC	Inverse variance weighted	3	1.06 (1.01-1.13)	0.03	0.469
MPO	Inverse variance weighted	6	0.94 (0.89-0.99)	0.028	0.469
FGL1	Inverse variance weighted	5	1.05 (1.01-1.1)	0.029	0.469
LEAP2	Inverse variance weighted	5	1.07 (1.01-1.14)	0.03	0.469
TAC1	Inverse variance weighted	3	0.89 (0.81-0.99)	0.03	0.469
PAK4	Wald ratio	1	0.61 (0.38-0.96)	0.031	0.472
CNTN2	Inverse variance weighted	9	1.05 (1-1.09)	0.032	0.472
MAPKAPK2	Wald ratio	1	0.87 (0.77-0.99)	0.031	0.472
CHI3L2	Wald ratio	1	1.49 (1.03-2.14)	0.032	0.472
SERPINB1	Wald ratio	1	0.75 (0.58-0.98)	0.037	0.493
CD58	Inverse variance weighted	2	1.13 (1.01-1.28)	0.039	0.493
ULK3	Wald ratio	1	0.75 (0.58-0.98)	0.037	0.493
SECTM1	Inverse variance weighted	4	0.89 (0.8-0.99)	0.04	0.493
SMOC1	Inverse variance weighted	3	1.12 (1.01-1.25)	0.037	0.493
LGR4	Wald ratio	1	1.34 (1.01-1.78)	0.042	0.493
PDE5A	Inverse variance weighted	2	0.89 (0.79-1)	0.042	0.493
DCLK1	Inverse variance weighted	3	1.14 (1.01-1.29)	0.039	0.493
NTRK3	Inverse variance weighted	5	1.1 (1-1.2)	0.04	0.493
GHR	Inverse variance weighted	3	0.9 (0.81-1)	0.042	0.493
LDHB	Inverse variance weighted	2	0.74 (0.55-0.99)	0.042	0.493
SIGLEC1	Inverse variance weighted	2	0.69 (0.48-0.98)	0.036	0.493
CD200	Wald ratio	1	0.75 (0.57-0.98)	0.037	0.493
PDE5A	Inverse variance weighted	2	0.89 (0.8-1)	0.041	0.493
TDGF1	Inverse variance weighted	6	1.03 (1-1.05)	0.042	0.493
ATP1B2	Inverse variance weighted	3	1.15 (1.01-1.3)	0.037	0.493
MMP16	Wald ratio	1	0.71 (0.51-0.97)	0.035	0.493
PPIL1	Inverse variance weighted	8	0.95 (0.91-1)	0.038	0.493
NTM	Inverse variance weighted	6	1.05 (1-1.1)	0.046	0.516
METAP1	Wald ratio	1	0.72 (0.52-0.99)	0.045	0.516
SPARCL1	Inverse variance weighted	4	1.05 (1-1.1)	0.047	0.524
APOC1	Inverse variance weighted	3	0.83 (0.69-1)	0.049	0.526
TGFBI	Inverse variance weighted	5	0.95 (0.91-1)	0.048	0.526
OXT	Inverse variance weighted	4	0.94 (0.88-1)	0.049	0.526
NQO1	Inverse variance weighted	9	0.96 (0.93-1)	0.049	0.526
MARK3	Wald ratio	1	0.65 (0.42-1)	0.05	0.528
