# Supplementary material for: Genetic prioritisation of candidate drug targets for glaucoma through multi-trait and multi-omics integration
Source: Eye Vis (Lond). 2025 Jul 10;12:26. doi: 10.1186/s40662-025-00442-4 (PMC12243406; doi:10.1186/s40662-025-00442-4)
Supplement: Supplementary file 10 — Additional file 10. Table S3. The associations of CPXM1 with traits in UKB-SAIGE in the Mendelian randomization phenome-wide association study. [file 40662_2025_442_MOESM10_ESM.xlsx]

## Sheet: Sheet1
Additional File 10. Table S3. The associations of CPXM1 with traits in UKB-SAIGE in the Mendelian randomization phenome-wide association study.
Gene	id.outcome	outcome	Method	N snp	OR	P value	P value (FDR corrected)
CPXM1	ukb-saige-008	Intestinal infection || id:ukb-saige-008	Inverse variance weighted	5	1.05 (0.97-1.15)	0.238	0.997
CPXM1	ukb-saige-008.5	Bacterial enteritis || id:ukb-saige-008.5	Inverse variance weighted	5	1.05 (0.89-1.22)	0.579	0.997
CPXM1	ukb-saige-008.52	Intestinal infection due to C. difficile || id:ukb-saige-008.52	Inverse variance weighted	5	0.98 (0.65-1.47)	0.921	0.997
CPXM1	ukb-saige-008.6	Viral Enteritis || id:ukb-saige-008.6	Inverse variance weighted	5	1.04 (0.79-1.38)	0.784	0.997
CPXM1	ukb-saige-038	Septicemia || id:ukb-saige-038	Inverse variance weighted	5	1.05 (0.92-1.19)	0.499	0.997
CPXM1	ukb-saige-038.1	Gram negative septicemia || id:ukb-saige-038.1	Inverse variance weighted	5	1.04 (0.78-1.39)	0.787	0.997
CPXM1	ukb-saige-041	Bacterial infection NOS || id:ukb-saige-041	Inverse variance weighted	5	1.02 (0.95-1.1)	0.597	0.997
CPXM1	ukb-saige-041.1	Staphylococcus infections || id:ukb-saige-041.1	Inverse variance weighted	5	1.14 (0.98-1.32)	0.081	0.997
CPXM1	ukb-saige-041.2	Streptococcus infection || id:ukb-saige-041.2	Inverse variance weighted	5	0.94 (0.77-1.15)	0.533	0.997
CPXM1	ukb-saige-041.4	E. coli || id:ukb-saige-041.4	Inverse variance weighted	5	0.98 (0.81-1.18)	0.799	0.997
CPXM1	ukb-saige-070	Viral hepatitis || id:ukb-saige-070	Inverse variance weighted	5	0.94 (0.74-1.19)	0.587	0.997
CPXM1	ukb-saige-078	Viral warts & HPV || id:ukb-saige-078	Inverse variance weighted	5	0.91 (0.7-1.18)	0.471	0.997
CPXM1	ukb-saige-079	Viral infection || id:ukb-saige-079	Inverse variance weighted	5	1.07 (0.92-1.25)	0.391	0.997
CPXM1	ukb-saige-080	Postoperative infection || id:ukb-saige-080	Inverse variance weighted	5	1.07 (0.95-1.21)	0.275	0.997
CPXM1	ukb-saige-081	Infection/inflammation of internal prosthetic device; implant; and graft || id:ukb-saige-081	Inverse variance weighted	5	1.04 (0.78-1.39)	0.797	0.997
CPXM1	ukb-saige-1000	Burns || id:ukb-saige-1000	Inverse variance weighted	5	1.17 (0.8-1.72)	0.413	0.997
CPXM1	ukb-saige-1001	Foreign body injury || id:ukb-saige-1001	Inverse variance weighted	5	0.89 (0.65-1.21)	0.458	0.997
CPXM1	ukb-saige-1002	Symptoms concerning nutrition, metabolism, and development || id:ukb-saige-1002	Inverse variance weighted	5	0.97 (0.86-1.09)	0.589	0.997
CPXM1	ukb-saige-1005	Other symptoms || id:ukb-saige-1005	Inverse variance weighted	5	1.06 (0.76-1.49)	0.732	0.997
CPXM1	ukb-saige-1008	Crushing or internal injury to organs || id:ukb-saige-1008	Inverse variance weighted	5	1.01 (0.78-1.31)	0.924	0.997
CPXM1	ukb-saige-1009	Injury, NOS || id:ukb-saige-1009	Inverse variance weighted	5	1.02 (0.93-1.12)	0.673	0.997
CPXM1	ukb-saige-1010	Other tests || id:ukb-saige-1010	Inverse variance weighted	5	1.03 (0.92-1.14)	0.626	0.997
CPXM1	ukb-saige-1011	Complications of surgical and medical procedures || id:ukb-saige-1011	Inverse variance weighted	5	0.92 (0.84-1)	0.056	0.997
CPXM1	ukb-saige-1015	Effects of other external causes || id:ukb-saige-1015	Inverse variance weighted	5	0.99 (0.82-1.18)	0.889	0.997
CPXM1	ukb-saige-1019	Other ill-defined and unknown causes of morbidity and mortality || id:ukb-saige-1019	Inverse variance weighted	5	1.04 (0.97-1.12)	0.27	0.997
CPXM1	ukb-saige-112	Candidiasis || id:ukb-saige-112	Inverse variance weighted	5	1.01 (0.84-1.22)	0.883	0.997
CPXM1	ukb-saige-145	Cancer of mouth || id:ukb-saige-145	Inverse variance weighted	5	0.88 (0.64-1.22)	0.437	0.997
CPXM1	ukb-saige-149	Cancer of larynx, pharynx, nasal cavities || id:ukb-saige-149	Inverse variance weighted	5	1.01 (0.73-1.4)	0.959	0.997
CPXM1	ukb-saige-150	Cancer of esophagus || id:ukb-saige-150	Inverse variance weighted	5	1.54 (1.04-2.27)	0.031	0.986
CPXM1	ukb-saige-151	Cancer of stomach || id:ukb-saige-151	Inverse variance weighted	5	1.18 (0.84-1.68)	0.342	0.997
CPXM1	ukb-saige-153	Colorectal cancer || id:ukb-saige-153	Inverse variance weighted	5	1.05 (0.93-1.19)	0.439	0.997
CPXM1	ukb-saige-153.2	Colon cancer || id:ukb-saige-153.2	Inverse variance weighted	5	1.03 (0.89-1.2)	0.69	0.997
CPXM1	ukb-saige-153.3	Malignant neoplasm of rectum, rectosigmoid junction, and anus || id:ukb-saige-153.3	Inverse variance weighted	5	1.11 (0.92-1.33)	0.272	0.997
CPXM1	ukb-saige-157	Pancreatic cancer || id:ukb-saige-157	Inverse variance weighted	5	0.97 (0.67-1.4)	0.88	0.997
CPXM1	ukb-saige-158	Neoplasm of unspecified nature of digestive system || id:ukb-saige-158	Inverse variance weighted	5	1.08 (0.84-1.39)	0.568	0.997
CPXM1	ukb-saige-159	Malignant neoplasm of other and ill-defined sites within the digestive organs and peritoneum || id:ukb-saige-159	Inverse variance weighted	5	0.99 (0.89-1.11)	0.93	0.997
CPXM1	ukb-saige-165	Cancer within the respiratory system || id:ukb-saige-165	Inverse variance weighted	5	0.93 (0.79-1.09)	0.347	0.997
CPXM1	ukb-saige-165.1	Cancer of bronchus; lung || id:ukb-saige-165.1	Inverse variance weighted	5	0.92 (0.77-1.1)	0.345	0.997
CPXM1	ukb-saige-172	Skin cancer || id:ukb-saige-172	Inverse variance weighted	5	1.04 (0.96-1.12)	0.321	0.997
CPXM1	ukb-saige-172.1	Melanomas of skin, dx or hx || id:ukb-saige-172.1	Inverse variance weighted	5	0.9 (0.77-1.06)	0.202	0.997
CPXM1	ukb-saige-172.11	Melanomas of skin || id:ukb-saige-172.11	Inverse variance weighted	5	0.9 (0.77-1.06)	0.202	0.997
CPXM1	ukb-saige-172.2	Other non-epithelial cancer of skin || id:ukb-saige-172.2	Inverse variance weighted	5	1.06 (0.97-1.17)	0.172	0.997
CPXM1	ukb-saige-172.3	Carcinoma in situ of skin || id:ukb-saige-172.3	Inverse variance weighted	5	1.28 (0.93-1.77)	0.123	0.997
CPXM1	ukb-saige-174	Breast cancer || id:ukb-saige-174	Inverse variance weighted	5	1.03 (0.96-1.11)	0.409	0.997
CPXM1	ukb-saige-174.1	Breast cancer [female] || id:ukb-saige-174.1	Inverse variance weighted	5	1.03 (0.96-1.11)	0.444	0.997
CPXM1	ukb-saige-174.11	Malignant neoplasm of female breast || id:ukb-saige-174.11	Inverse variance weighted	5	1.02 (0.94-1.1)	0.703	0.997
CPXM1	ukb-saige-175	Acquired absence of breast || id:ukb-saige-175	Inverse variance weighted	5	1.12 (0.95-1.33)	0.189	0.997
CPXM1	ukb-saige-180	Cervical cancer and dysplasia || id:ukb-saige-180	Inverse variance weighted	5	0.96 (0.84-1.1)	0.561	0.997
CPXM1	ukb-saige-180.1	Cervical cancer || id:ukb-saige-180.1	Inverse variance weighted	5	1 (0.81-1.22)	0.967	0.997
CPXM1	ukb-saige-180.3	Cervical intraepithelial neoplasia [CIN] [Cervical dysplasia] || id:ukb-saige-180.3	Inverse variance weighted	5	0.92 (0.77-1.1)	0.364	0.997
CPXM1	ukb-saige-182	Malignant neoplasm of uterus || id:ukb-saige-182	Inverse variance weighted	5	0.9 (0.71-1.13)	0.352	0.997
CPXM1	ukb-saige-184	Cancer of other female genital organs || id:ukb-saige-184	Inverse variance weighted	5	1.01 (0.85-1.19)	0.942	0.997
CPXM1	ukb-saige-184.1	Malignant neoplasm of ovary and other uterine adnexa || id:ukb-saige-184.1	Inverse variance weighted	5	1.01 (0.84-1.21)	0.912	0.997
CPXM1	ukb-saige-184.11	Malignant neoplasm of ovary || id:ukb-saige-184.11	Inverse variance weighted	5	1.01 (0.84-1.2)	0.949	0.997
CPXM1	ukb-saige-187.2	Malignant neoplasm of testis || id:ukb-saige-187.2	Inverse variance weighted	5	0.99 (0.87-1.13)	0.92	0.997
CPXM1	ukb-saige-189	Cancer of urinary organs (incl. kidney and bladder) || id:ukb-saige-189	Inverse variance weighted	5	0.87 (0.77-0.99)	0.037	0.997
CPXM1	ukb-saige-189.1	Cancer of kidney and renal pelvis || id:ukb-saige-189.1	Inverse variance weighted	5	0.84 (0.64-1.11)	0.216	0.997
CPXM1	ukb-saige-189.11	Malignant neoplasm of kidney, except pelvis || id:ukb-saige-189.11	Inverse variance weighted	5	0.83 (0.61-1.13)	0.238	0.997
CPXM1	ukb-saige-189.2	Cancer of bladder || id:ukb-saige-189.2	Inverse variance weighted	5	0.93 (0.78-1.09)	0.367	0.997
CPXM1	ukb-saige-189.21	Malignant neoplasm of bladder || id:ukb-saige-189.21	Inverse variance weighted	5	0.95 (0.76-1.18)	0.626	0.997
CPXM1	ukb-saige-191	Manlignant and unknown neoplasms of brain and nervous system || id:ukb-saige-191	Inverse variance weighted	5	0.76 (0.48-1.21)	0.246	0.997
CPXM1	ukb-saige-191.1	Cancer of brain and nervous system || id:ukb-saige-191.1	Inverse variance weighted	5	0.72 (0.5-1.03)	0.069	0.997
CPXM1	ukb-saige-195	Cancer, suspected or other || id:ukb-saige-195	Inverse variance weighted	5	1.03 (0.96-1.1)	0.407	0.997
CPXM1	ukb-saige-195.1	Malignant neoplasm, other || id:ukb-saige-195.1	Inverse variance weighted	5	1.02 (0.96-1.09)	0.502	0.997
CPXM1	ukb-saige-197	Chemotherapy || id:ukb-saige-197	Inverse variance weighted	5	1.01 (0.95-1.07)	0.764	0.997
CPXM1	ukb-saige-198	Secondary malignant neoplasm || id:ukb-saige-198	Inverse variance weighted	5	1.05 (0.93-1.18)	0.405	0.997
CPXM1	ukb-saige-198.1	Secondary malignancy of lymph nodes || id:ukb-saige-198.1	Inverse variance weighted	5	1.03 (0.92-1.15)	0.647	0.997
CPXM1	ukb-saige-198.2	Secondary malignancy of respiratory organs || id:ukb-saige-198.2	Inverse variance weighted	5	0.94 (0.79-1.11)	0.457	0.997
CPXM1	ukb-saige-198.3	Secondary malignant neoplasm of digestive systems || id:ukb-saige-198.3	Inverse variance weighted	5	1 (0.81-1.23)	0.993	0.998
CPXM1	ukb-saige-198.4	Secondary malignant neoplasm of liver || id:ukb-saige-198.4	Inverse variance weighted	5	1.12 (0.94-1.33)	0.208	0.997
CPXM1	ukb-saige-198.5	Secondary malignancy of brain/spine || id:ukb-saige-198.5	Inverse variance weighted	5	0.9 (0.59-1.36)	0.608	0.997
CPXM1	ukb-saige-199	Neoplasm of uncertain behavior || id:ukb-saige-199	Inverse variance weighted	5	1.13 (0.9-1.4)	0.292	0.997
CPXM1	ukb-saige-200	Myeloproliferative disease || id:ukb-saige-200	Inverse variance weighted	5	1.02 (0.78-1.32)	0.889	0.997
CPXM1	ukb-saige-202	Cancer of other lymphoid, histiocytic tissue || id:ukb-saige-202	Inverse variance weighted	5	0.9 (0.75-1.07)	0.223	0.997
CPXM1	ukb-saige-202.2	Non-Hodgkins lymphoma || id:ukb-saige-202.2	Inverse variance weighted	5	0.84 (0.69-1.02)	0.076	0.997
CPXM1	ukb-saige-202.24	Large cell lymphoma || id:ukb-saige-202.24	Inverse variance weighted	5	0.82 (0.58-1.15)	0.251	0.997
CPXM1	ukb-saige-204	Leukemia || id:ukb-saige-204	Inverse variance weighted	5	1.03 (0.84-1.26)	0.787	0.997
CPXM1	ukb-saige-204.1	Lymphoid leukemia || id:ukb-saige-204.1	Inverse variance weighted	5	1.18 (0.84-1.67)	0.339	0.997
CPXM1	ukb-saige-204.12	Lymphoid leukemia, chronic || id:ukb-saige-204.12	Inverse variance weighted	5	1.12 (0.78-1.6)	0.551	0.997
CPXM1	ukb-saige-204.4	Multiple myeloma || id:ukb-saige-204.4	Inverse variance weighted	5	1.21 (0.85-1.71)	0.296	0.997
CPXM1	ukb-saige-208	Benign neoplasm of colon || id:ukb-saige-208	Inverse variance weighted	5	1.03 (0.97-1.09)	0.405	0.997
CPXM1	ukb-saige-210	Benign neoplasm of lip, oral cavity, and pharynx || id:ukb-saige-210	Inverse variance weighted	5	0.96 (0.73-1.25)	0.754	0.997
CPXM1	ukb-saige-211	Benign neoplasm of other parts of digestive system || id:ukb-saige-211	Inverse variance weighted	5	1.22 (1.09-1.37)	0.001	0.501
CPXM1	ukb-saige-214	Lipoma || id:ukb-saige-214	Inverse variance weighted	5	0.92 (0.82-1.02)	0.124	0.997
CPXM1	ukb-saige-215	Other benign neoplasm of connective and other soft tissue || id:ukb-saige-215	Inverse variance weighted	5	0.82 (0.64-1.06)	0.125	0.997
CPXM1	ukb-saige-216	Benign neoplasm of skin || id:ukb-saige-216	Inverse variance weighted	5	1.04 (0.92-1.17)	0.508	0.997
CPXM1	ukb-saige-217	Vascular hamartomas and non-neoplastic nevi || id:ukb-saige-217	Inverse variance weighted	5	1.07 (0.67-1.71)	0.777	0.997
CPXM1	ukb-saige-217.1	Nevus, non-neoplastic || id:ukb-saige-217.1	Inverse variance weighted	5	1 (0.61-1.64)	0.997	0.998
CPXM1	ukb-saige-218	Benign neoplasm of uterus || id:ukb-saige-218	Inverse variance weighted	5	1 (0.9-1.12)	0.959	0.997
CPXM1	ukb-saige-218.1	Uterine leiomyoma || id:ukb-saige-218.1	Inverse variance weighted	5	1 (0.9-1.12)	0.935	0.997
CPXM1	ukb-saige-220	Benign neoplasm of ovary || id:ukb-saige-220	Inverse variance weighted	5	1.14 (0.92-1.41)	0.242	0.997
CPXM1	ukb-saige-225	Benign neoplasm of brain and other parts of nervous system || id:ukb-saige-225	Inverse variance weighted	5	1.04 (0.75-1.45)	0.811	0.997
CPXM1	ukb-saige-225.1	Benign neoplasm of brain, cranial nerves, meninges || id:ukb-saige-225.1	Inverse variance weighted	5	1.11 (0.76-1.62)	0.603	0.997
CPXM1	ukb-saige-227	Benign neoplasm of other endocrine glands and related structures || id:ukb-saige-227	Inverse variance weighted	5	0.91 (0.69-1.2)	0.483	0.997
CPXM1	ukb-saige-228	Hemangioma and lymphangioma, any site || id:ukb-saige-228	Inverse variance weighted	5	0.94 (0.76-1.15)	0.542	0.997
CPXM1	ukb-saige-229	Benign neoplasm of unspecified sites || id:ukb-saige-229	Inverse variance weighted	5	1.02 (0.86-1.21)	0.821	0.997
CPXM1	ukb-saige-240	Simple and unspecified goiter || id:ukb-saige-240	Inverse variance weighted	5	1.01 (0.72-1.42)	0.936	0.997
CPXM1	ukb-saige-241	Nontoxic nodular goiter || id:ukb-saige-241	Inverse variance weighted	5	0.94 (0.74-1.2)	0.622	0.997
CPXM1	ukb-saige-241.2	Nontoxic multinodular goiter || id:ukb-saige-241.2	Inverse variance weighted	5	0.92 (0.67-1.26)	0.598	0.997
CPXM1	ukb-saige-242	Thyrotoxicosis with or without goiter || id:ukb-saige-242	Inverse variance weighted	5	0.95 (0.79-1.15)	0.609	0.997
CPXM1	ukb-saige-244	Hypothyroidism || id:ukb-saige-244	Inverse variance weighted	5	1.03 (0.96-1.11)	0.38	0.997
CPXM1	ukb-saige-244.1	Secondary hypothyroidism || id:ukb-saige-244.1	Inverse variance weighted	5	0.79 (0.57-1.11)	0.17	0.997
CPXM1	ukb-saige-244.4	Hypothyroidism NOS || id:ukb-saige-244.4	Inverse variance weighted	5	1.04 (0.97-1.13)	0.257	0.997
CPXM1	ukb-saige-250	Diabetes mellitus || id:ukb-saige-250	Inverse variance weighted	5	0.97 (0.91-1.04)	0.381	0.997
CPXM1	ukb-saige-250.1	Type 1 diabetes || id:ukb-saige-250.1	Inverse variance weighted	5	0.88 (0.71-1.09)	0.236	0.997
CPXM1	ukb-saige-250.2	Type 2 diabetes || id:ukb-saige-250.2	Inverse variance weighted	5	0.97 (0.9-1.04)	0.349	0.997
CPXM1	ukb-saige-250.23	Type 2 diabetes with ophthalmic manifestations || id:ukb-saige-250.23	Inverse variance weighted	5	0.99 (0.79-1.25)	0.958	0.997
CPXM1	ukb-saige-250.24	Type 2 diabetes with neurological manifestations || id:ukb-saige-250.24	Inverse variance weighted	5	1.07 (0.59-1.94)	0.831	0.997
CPXM1	ukb-saige-250.4	Abnormal glucose || id:ukb-saige-250.4	Inverse variance weighted	5	0.94 (0.69-1.29)	0.716	0.997
CPXM1	ukb-saige-250.7	Diabetic retinopathy || id:ukb-saige-250.7	Inverse variance weighted	5	1.05 (0.84-1.31)	0.692	0.997
CPXM1	ukb-saige-251	Other disorders of pancreatic internal secretion || id:ukb-saige-251	Inverse variance weighted	5	1.15 (0.88-1.5)	0.314	0.997
CPXM1	ukb-saige-251.1	Hypoglycemia || id:ukb-saige-251.1	Inverse variance weighted	5	1.16 (0.89-1.51)	0.281	0.997
CPXM1	ukb-saige-252.1	Hyperparathyroidism || id:ukb-saige-252.1	Inverse variance weighted	5	1.08 (0.8-1.45)	0.614	0.997
CPXM1	ukb-saige-253	Disorders of the pituitary gland and its hypothalamic control || id:ukb-saige-253	Inverse variance weighted	5	0.9 (0.66-1.23)	0.522	0.997
CPXM1	ukb-saige-260	Protein-calorie malnutrition || id:ukb-saige-260	Inverse variance weighted	5	1.12 (0.87-1.44)	0.378	0.997
CPXM1	ukb-saige-260.6	Anorexia || id:ukb-saige-260.6	Inverse variance weighted	5	1.03 (0.78-1.37)	0.823	0.997
CPXM1	ukb-saige-261	Vitamin deficiency || id:ukb-saige-261	Inverse variance weighted	5	1.07 (0.74-1.53)	0.732	0.997
CPXM1	ukb-saige-261.2	Vitamin B-complex deficiencies || id:ukb-saige-261.2	Inverse variance weighted	5	0.87 (0.55-1.37)	0.546	0.997
CPXM1	ukb-saige-272	Disorders of lipoid metabolism || id:ukb-saige-272	Inverse variance weighted	5	1 (0.94-1.06)	0.967	0.997
CPXM1	ukb-saige-272.1	Hyperlipidemia || id:ukb-saige-272.1	Inverse variance weighted	5	1 (0.94-1.06)	0.963	0.997
CPXM1	ukb-saige-272.11	Hypercholesterolemia || id:ukb-saige-272.11	Inverse variance weighted	5	1.01 (0.95-1.08)	0.797	0.997
CPXM1	ukb-saige-274	Gout and other crystal arthropathies || id:ukb-saige-274	Inverse variance weighted	5	1.07 (0.89-1.29)	0.477	0.997
CPXM1	ukb-saige-274.1	Gout || id:ukb-saige-274.1	Inverse variance weighted	5	1.06 (0.82-1.37)	0.64	0.997
CPXM1	ukb-saige-274.2	Crystal arthropathies || id:ukb-saige-274.2	Inverse variance weighted	5	1.06 (0.76-1.47)	0.75	0.997
CPXM1	ukb-saige-274.21	Chondrocalcinosis || id:ukb-saige-274.21	Inverse variance weighted	5	1.06 (0.74-1.5)	0.762	0.997
CPXM1	ukb-saige-275	Disorders of mineral metabolism || id:ukb-saige-275	Inverse variance weighted	5	0.96 (0.8-1.15)	0.673	0.997
CPXM1	ukb-saige-275.1	Disorders of iron metabolism || id:ukb-saige-275.1	Inverse variance weighted	5	0.92 (0.66-1.3)	0.651	0.997
CPXM1	ukb-saige-275.5	Disorders of calcium/phosphorus metabolism || id:ukb-saige-275.5	Inverse variance weighted	5	0.94 (0.74-1.19)	0.628	0.997
CPXM1	ukb-saige-276	Disorders of fluid, electrolyte, and acid-base balance || id:ukb-saige-276	Inverse variance weighted	5	0.95 (0.86-1.07)	0.409	0.997
CPXM1	ukb-saige-276.1	Electrolyte imbalance || id:ukb-saige-276.1	Inverse variance weighted	5	0.91 (0.77-1.08)	0.276	0.997
CPXM1	ukb-saige-276.12	Hyposmolality and/or hyponatremia || id:ukb-saige-276.12	Inverse variance weighted	5	0.87 (0.67-1.13)	0.29	0.997
CPXM1	ukb-saige-276.13	Hyperpotassemia || id:ukb-saige-276.13	Inverse variance weighted	5	0.91 (0.69-1.19)	0.5	0.997
CPXM1	ukb-saige-276.14	Hypopotassemia || id:ukb-saige-276.14	Inverse variance weighted	5	1.03 (0.83-1.28)	0.774	0.997
CPXM1	ukb-saige-276.4	Acid-base balance disorder || id:ukb-saige-276.4	Inverse variance weighted	5	0.96 (0.75-1.22)	0.746	0.997
CPXM1	ukb-saige-276.41	Acidosis || id:ukb-saige-276.41	Inverse variance weighted	5	1.01 (0.79-1.3)	0.923	0.997
CPXM1	ukb-saige-276.5	Hypovolemia || id:ukb-saige-276.5	Inverse variance weighted	5	0.91 (0.71-1.17)	0.467	0.997
CPXM1	ukb-saige-277	Other disorders of metabolism || id:ukb-saige-277	Inverse variance weighted	5	0.91 (0.73-1.13)	0.394	0.997
CPXM1	ukb-saige-278	Overweight, obesity and other hyperalimentation || id:ukb-saige-278	Inverse variance weighted	5	0.96 (0.88-1.04)	0.316	0.997
CPXM1	ukb-saige-278.1	Obesity || id:ukb-saige-278.1	Inverse variance weighted	5	0.96 (0.88-1.04)	0.33	0.997
CPXM1	ukb-saige-280	Iron deficiency anemias || id:ukb-saige-280	Inverse variance weighted	5	0.99 (0.9-1.09)	0.878	0.997
CPXM1	ukb-saige-280.1	Iron deficiency anemias, unspecified or not due to blood loss || id:ukb-saige-280.1	Inverse variance weighted	5	0.98 (0.88-1.1)	0.774	0.997
CPXM1	ukb-saige-281	Other deficiency anemia || id:ukb-saige-281	Inverse variance weighted	5	0.96 (0.71-1.3)	0.788	0.997
CPXM1	ukb-saige-281.1	Megaloblastic anemia || id:ukb-saige-281.1	Inverse variance weighted	5	0.94 (0.68-1.29)	0.696	0.997
CPXM1	ukb-saige-281.11	Pernicious anemia || id:ukb-saige-281.11	Inverse variance weighted	5	1 (0.67-1.49)	0.995	0.998
CPXM1	ukb-saige-285	Other anemias || id:ukb-saige-285	Inverse variance weighted	5	1.03 (0.96-1.11)	0.434	0.997
CPXM1	ukb-saige-285.2	Anemia of chronic disease || id:ukb-saige-285.2	Inverse variance weighted	5	1 (0.74-1.37)	0.986	0.997
CPXM1	ukb-saige-286	Coagulation defects || id:ukb-saige-286	Inverse variance weighted	5	0.9 (0.62-1.29)	0.556	0.997
CPXM1	ukb-saige-287	Purpura and other hemorrhagic conditions || id:ukb-saige-287	Inverse variance weighted	5	0.89 (0.68-1.17)	0.407	0.997
CPXM1	ukb-saige-287.3	Thrombocytopenia || id:ukb-saige-287.3	Inverse variance weighted	5	0.84 (0.62-1.14)	0.267	0.997
CPXM1	ukb-saige-288	Diseases of white blood cells || id:ukb-saige-288	Inverse variance weighted	5	1.01 (0.85-1.19)	0.921	0.997
CPXM1	ukb-saige-288.1	Decreased white blood cell count || id:ukb-saige-288.1	Inverse variance weighted	5	1 (0.86-1.16)	0.973	0.997
CPXM1	ukb-saige-288.11	Neutropenia || id:ukb-saige-288.11	Inverse variance weighted	5	1 (0.86-1.16)	0.973	0.997
CPXM1	ukb-saige-289	Other diseases of blood and blood-forming organs || id:ukb-saige-289	Inverse variance weighted	5	1.05 (0.92-1.19)	0.495	0.997
CPXM1	ukb-saige-289.4	Lymphadenitis || id:ukb-saige-289.4	Inverse variance weighted	5	1.11 (0.94-1.3)	0.211	0.997
CPXM1	ukb-saige-289.5	Diseases of spleen || id:ukb-saige-289.5	Inverse variance weighted	5	0.89 (0.62-1.28)	0.527	0.997
CPXM1	ukb-saige-290	Delirium dementia and amnestic and other cognitive disorders || id:ukb-saige-290	Inverse variance weighted	5	0.99 (0.82-1.19)	0.914	0.997
CPXM1	ukb-saige-290.1	Dementias || id:ukb-saige-290.1	Inverse variance weighted	5	1.11 (0.85-1.44)	0.448	0.997
CPXM1	ukb-saige-290.2	Delirium due to conditions classified elsewhere || id:ukb-saige-290.2	Inverse variance weighted	5	1 (0.72-1.38)	0.991	0.997
CPXM1	ukb-saige-291	Other specified nonpsychotic and/or transient mental disorders || id:ukb-saige-291	Inverse variance weighted	5	0.93 (0.68-1.29)	0.682	0.997
CPXM1	ukb-saige-292	Neurological disorders || id:ukb-saige-292	Inverse variance weighted	5	0.91 (0.8-1.02)	0.113	0.997
CPXM1	ukb-saige-292.1	Aphasia/speech disturbance || id:ukb-saige-292.1	Inverse variance weighted	5	0.88 (0.69-1.11)	0.273	0.997
CPXM1	ukb-saige-292.3	Memory loss || id:ukb-saige-292.3	Inverse variance weighted	5	0.84 (0.62-1.15)	0.282	0.997
CPXM1	ukb-saige-292.4	Altered mental status || id:ukb-saige-292.4	Inverse variance weighted	5	1 (0.84-1.19)	0.983	0.997
CPXM1	ukb-saige-293	Symptoms involving head and neck || id:ukb-saige-293	Inverse variance weighted	5	1.01 (0.87-1.18)	0.872	0.997
CPXM1	ukb-saige-293.1	Swelling, mass, or lump in head and neck [Space-occupying lesion, intracranial NOS] || id:ukb-saige-293.1	Inverse variance weighted	5	0.99 (0.72-1.36)	0.962	0.997
CPXM1	ukb-saige-295	Schizophrenia and other psychotic disorders || id:ukb-saige-295	Inverse variance weighted	5	1.03 (0.77-1.36)	0.859	0.997
CPXM1	ukb-saige-295.1	Schizophrenia || id:ukb-saige-295.1	Inverse variance weighted	5	0.99 (0.7-1.4)	0.966	0.997
CPXM1	ukb-saige-296	Mood disorders || id:ukb-saige-296	Inverse variance weighted	5	0.97 (0.88-1.06)	0.477	0.997
CPXM1	ukb-saige-296.1	Bipolar || id:ukb-saige-296.1	Inverse variance weighted	5	0.95 (0.69-1.31)	0.765	0.997
CPXM1	ukb-saige-296.2	Depression || id:ukb-saige-296.2	Inverse variance weighted	5	0.97 (0.87-1.09)	0.619	0.997
CPXM1	ukb-saige-300	Anxiety disorders || id:ukb-saige-300	Inverse variance weighted	5	1.01 (0.91-1.12)	0.852	0.997
CPXM1	ukb-saige-300.1	Anxiety disorder || id:ukb-saige-300.1	Inverse variance weighted	5	1.02 (0.92-1.13)	0.749	0.997
CPXM1	ukb-saige-300.12	Agorophobia, social phobia, and panic disorder || id:ukb-saige-300.12	Inverse variance weighted	5	1.48 (1.04-2.12)	0.032	0.986
CPXM1	ukb-saige-300.13	Phobia || id:ukb-saige-300.13	Inverse variance weighted	5	1.18 (0.83-1.7)	0.356	0.997
CPXM1	ukb-saige-303	Psychogenic and somatoform disorders || id:ukb-saige-303	Inverse variance weighted	5	0.96 (0.66-1.41)	0.847	0.997
CPXM1	ukb-saige-306	Other mental disorder || id:ukb-saige-306	Inverse variance weighted	5	0.99 (0.94-1.05)	0.849	0.997
CPXM1	ukb-saige-317	Alcohol-related disorders || id:ukb-saige-317	Inverse variance weighted	5	0.96 (0.89-1.03)	0.28	0.997
CPXM1	ukb-saige-317.1	Alcoholism || id:ukb-saige-317.1	Inverse variance weighted	5	0.95 (0.87-1.04)	0.287	0.997
CPXM1	ukb-saige-317.11	Alcoholic liver damage || id:ukb-saige-317.11	Inverse variance weighted	5	0.69 (0.5-0.95)	0.024	0.847
CPXM1	ukb-saige-318	Tobacco use disorder || id:ukb-saige-318	Inverse variance weighted	5	0.97 (0.91-1.03)	0.292	0.997
CPXM1	ukb-saige-327	Sleep disorders || id:ukb-saige-327	Inverse variance weighted	5	0.99 (0.88-1.11)	0.872	0.997
CPXM1	ukb-saige-327.3	Sleep apnea || id:ukb-saige-327.3	Inverse variance weighted	5	1.01 (0.89-1.14)	0.889	0.997
CPXM1	ukb-saige-331	Other cerebral degenerations || id:ukb-saige-331	Inverse variance weighted	5	1.06 (0.83-1.35)	0.654	0.997
CPXM1	ukb-saige-332	Parkinson's disease || id:ukb-saige-332	Inverse variance weighted	5	1.06 (0.83-1.35)	0.652	0.997
CPXM1	ukb-saige-333	Extrapyramidal disease and abnormal movement disorders || id:ukb-saige-333	Inverse variance weighted	5	1 (0.69-1.45)	0.981	0.997
CPXM1	ukb-saige-334	Degenerative disease of the spinal cord || id:ukb-saige-334	Inverse variance weighted	5	0.9 (0.74-1.09)	0.272	0.997
CPXM1	ukb-saige-335	Multiple sclerosis || id:ukb-saige-335	Inverse variance weighted	5	1.22 (0.98-1.53)	0.082	0.997
CPXM1	ukb-saige-338	Pain || id:ukb-saige-338	Inverse variance weighted	5	1.28 (0.83-1.97)	0.263	0.997
CPXM1	ukb-saige-339	Other headache syndromes || id:ukb-saige-339	Inverse variance weighted	5	0.95 (0.86-1.04)	0.267	0.997
CPXM1	ukb-saige-340	Migraine || id:ukb-saige-340	Inverse variance weighted	5	1 (0.86-1.17)	0.982	0.997
CPXM1	ukb-saige-342	Hemiplegia || id:ukb-saige-342	Inverse variance weighted	5	0.98 (0.74-1.3)	0.895	0.997
CPXM1	ukb-saige-344	Other paralytic syndromes || id:ukb-saige-344	Inverse variance weighted	5	1.07 (0.69-1.68)	0.753	0.997
CPXM1	ukb-saige-345	Epilepsy, recurrent seizures, convulsions || id:ukb-saige-345	Inverse variance weighted	5	0.94 (0.79-1.11)	0.482	0.997
CPXM1	ukb-saige-345.1	Epilepsy || id:ukb-saige-345.1	Inverse variance weighted	5	1.01 (0.77-1.33)	0.925	0.997
CPXM1	ukb-saige-345.3	Convulsions || id:ukb-saige-345.3	Inverse variance weighted	5	0.88 (0.67-1.15)	0.34	0.997
CPXM1	ukb-saige-348	Other conditions of brain || id:ukb-saige-348	Inverse variance weighted	5	0.9 (0.72-1.12)	0.331	0.997
CPXM1	ukb-saige-350	Abnormal movement || id:ukb-saige-350	Inverse variance weighted	5	1.07 (0.86-1.34)	0.534	0.997
CPXM1	ukb-saige-350.1	Abnormal involuntary movements || id:ukb-saige-350.1	Inverse variance weighted	5	1 (0.75-1.32)	0.975	0.997
CPXM1	ukb-saige-350.2	Abnormality of gait || id:ukb-saige-350.2	Inverse variance weighted	5	1.18 (0.89-1.57)	0.256	0.997
CPXM1	ukb-saige-351	Other peripheral nerve disorders || id:ukb-saige-351	Inverse variance weighted	5	1 (0.92-1.07)	0.904	0.997
CPXM1	ukb-saige-352	Disorders of other cranial nerves || id:ukb-saige-352	Inverse variance weighted	5	1.15 (0.92-1.44)	0.212	0.997
CPXM1	ukb-saige-352.2	Facial nerve disorders [CN7] || id:ukb-saige-352.2	Inverse variance weighted	5	1.05 (0.79-1.38)	0.752	0.997
CPXM1	ukb-saige-353	Nerve root and plexus disorders || id:ukb-saige-353	Inverse variance weighted	5	0.95 (0.61-1.48)	0.819	0.997
CPXM1	ukb-saige-357	Inflammatory and toxic neuropathy || id:ukb-saige-357	Inverse variance weighted	5	1.2 (0.96-1.52)	0.112	0.997
CPXM1	ukb-saige-361	Retinal detachments and defects || id:ukb-saige-361	Inverse variance weighted	5	1.15 (0.99-1.33)	0.064	0.997
CPXM1	ukb-saige-361.1	Retinal detachment with retinal defect || id:ukb-saige-361.1	Inverse variance weighted	5	1.18 (0.93-1.5)	0.176	0.997
CPXM1	ukb-saige-362	Other retinal disorders || id:ukb-saige-362	Inverse variance weighted	5	1.03 (0.86-1.24)	0.726	0.997
CPXM1	ukb-saige-362.2	Degeneration of macula and posterior pole of retina || id:ukb-saige-362.2	Inverse variance weighted	5	1.02 (0.82-1.28)	0.83	0.997
CPXM1	ukb-saige-362.29	Macular degeneration (senile) of retina NOS || id:ukb-saige-362.29	Inverse variance weighted	5	1.02 (0.82-1.28)	0.842	0.997
CPXM1	ukb-saige-362.4	Retinal vascular changes and abnomalities || id:ukb-saige-362.4	Inverse variance weighted	5	0.93 (0.7-1.24)	0.63	0.997
CPXM1	ukb-saige-364	Corneal opacity and other disorders of cornea || id:ukb-saige-364	Inverse variance weighted	5	0.95 (0.7-1.29)	0.761	0.997
CPXM1	ukb-saige-365	Glaucoma || id:ukb-saige-365	Inverse variance weighted	5	0.88 (0.77-0.99)	0.04	0.997
CPXM1	ukb-saige-365.1	Open-angle glaucoma || id:ukb-saige-365.1	Inverse variance weighted	5	0.83 (0.64-1.07)	0.152	0.997
CPXM1	ukb-saige-365.11	Primary open angle glaucoma || id:ukb-saige-365.11	Inverse variance weighted	5	0.82 (0.64-1.07)	0.143	0.997
CPXM1	ukb-saige-365.2	Primary angle-closure glaucoma || id:ukb-saige-365.2	Inverse variance weighted	5	0.61 (0.45-0.84)	0.002	0.768
CPXM1	ukb-saige-366	Cataract || id:ukb-saige-366	Inverse variance weighted	5	1.04 (0.95-1.13)	0.394	0.997
CPXM1	ukb-saige-366.2	Senile cataract || id:ukb-saige-366.2	Inverse variance weighted	5	1.08 (0.97-1.2)	0.148	0.997
CPXM1	ukb-saige-367	Disorders of refraction and accommodation; blindness and low vision || id:ukb-saige-367	Inverse variance weighted	5	1.12 (0.86-1.46)	0.414	0.997
CPXM1	ukb-saige-367.1	Myopia || id:ukb-saige-367.1	Inverse variance weighted	5	1.08 (0.86-1.36)	0.51	0.997
CPXM1	ukb-saige-367.9	Blindness and low vision || id:ukb-saige-367.9	Inverse variance weighted	5	1.08 (0.75-1.56)	0.692	0.997
CPXM1	ukb-saige-368	Visual disturbances || id:ukb-saige-368	Inverse variance weighted	5	1.08 (0.93-1.24)	0.311	0.997
CPXM1	ukb-saige-368.1	Amblyopia || id:ukb-saige-368.1	Inverse variance weighted	5	0.75 (0.52-1.07)	0.107	0.997
CPXM1	ukb-saige-368.2	Diplopia and disorders of binocular vision || id:ukb-saige-368.2	Inverse variance weighted	5	0.99 (0.73-1.35)	0.965	0.997
CPXM1	ukb-saige-368.9	Subjective visual disturbances || id:ukb-saige-368.9	Inverse variance weighted	5	1.28 (0.92-1.79)	0.14	0.997
CPXM1	ukb-saige-369	Infection of the eye || id:ukb-saige-369	Inverse variance weighted	5	1.2 (0.85-1.69)	0.308	0.997
CPXM1	ukb-saige-371	Inflammation of the eye || id:ukb-saige-371	Inverse variance weighted	5	1.02 (0.88-1.19)	0.766	0.997
CPXM1	ukb-saige-371.3	Inflammation of eyelids || id:ukb-saige-371.3	Inverse variance weighted	5	0.96 (0.81-1.14)	0.656	0.997
CPXM1	ukb-saige-372	Disorders of conjunctiva || id:ukb-saige-372	Inverse variance weighted	5	1.17 (0.87-1.57)	0.304	0.997
CPXM1	ukb-saige-374	Other disorders of eyelids || id:ukb-saige-374	Inverse variance weighted	5	0.97 (0.83-1.14)	0.731	0.997
CPXM1	ukb-saige-374.1	Ectropion or entropion || id:ukb-saige-374.1	Inverse variance weighted	5	0.93 (0.69-1.26)	0.64	0.997
CPXM1	ukb-saige-374.3	Ptosis of eyelid || id:ukb-saige-374.3	Inverse variance weighted	5	0.99 (0.8-1.22)	0.914	0.997
CPXM1	ukb-saige-375	Disorders of lacrimal system || id:ukb-saige-375	Inverse variance weighted	5	0.99 (0.81-1.21)	0.94	0.997
CPXM1	ukb-saige-375.2	Epiphora || id:ukb-saige-375.2	Inverse variance weighted	5	1.07 (0.74-1.54)	0.733	0.997
CPXM1	ukb-saige-378	Strabismus and other disorders of binocular eye movements || id:ukb-saige-378	Inverse variance weighted	5	0.9 (0.73-1.12)	0.354	0.997
CPXM1	ukb-saige-378.1	Strabismus (not specified as paralytic) || id:ukb-saige-378.1	Inverse variance weighted	5	0.92 (0.7-1.21)	0.56	0.997
CPXM1	ukb-saige-379	Other disorders of eye || id:ukb-saige-379	Inverse variance weighted	5	1.04 (0.89-1.21)	0.635	0.997
CPXM1	ukb-saige-379.2	Disorders of vitreous body || id:ukb-saige-379.2	Inverse variance weighted	5	0.95 (0.76-1.18)	0.645	0.997
CPXM1	ukb-saige-379.3	Aphakia and other disorders of lens || id:ukb-saige-379.3	Inverse variance weighted	5	1.08 (0.78-1.51)	0.633	0.997
CPXM1	ukb-saige-380	Disorders of external ear || id:ukb-saige-380	Inverse variance weighted	5	1.18 (0.95-1.47)	0.126	0.997
CPXM1	ukb-saige-380.1	Otitis externa || id:ukb-saige-380.1	Inverse variance weighted	5	1.26 (0.88-1.8)	0.204	0.997
CPXM1	ukb-saige-381	Otitis media and Eustachian tube disorders || id:ukb-saige-381	Inverse variance weighted	5	0.86 (0.65-1.14)	0.291	0.997
CPXM1	ukb-saige-381.1	Otitis media || id:ukb-saige-381.1	Inverse variance weighted	5	0.88 (0.68-1.14)	0.333	0.997
CPXM1	ukb-saige-381.11	Suppurative and unspecified otitis media || id:ukb-saige-381.11	Inverse variance weighted	5	0.9 (0.68-1.19)	0.442	0.997
CPXM1	ukb-saige-384	Other disorders of tympanic membrane || id:ukb-saige-384	Inverse variance weighted	5	0.96 (0.77-1.2)	0.704	0.997
CPXM1	ukb-saige-384.4	Perforation of tympanic membrane || id:ukb-saige-384.4	Inverse variance weighted	5	0.92 (0.7-1.2)	0.535	0.997
CPXM1	ukb-saige-385	Other disorders of middle ear and mastoid || id:ukb-saige-385	Inverse variance weighted	5	0.97 (0.69-1.36)	0.862	0.997
CPXM1	ukb-saige-385.3	Cholesteatoma || id:ukb-saige-385.3	Inverse variance weighted	5	0.86 (0.61-1.19)	0.361	0.997
CPXM1	ukb-saige-386	Vertiginous syndromes and other disorders of vestibular system || id:ukb-saige-386	Inverse variance weighted	5	1 (0.9-1.12)	0.947	0.997
CPXM1	ukb-saige-386.1	Meniere's disease || id:ukb-saige-386.1	Inverse variance weighted	5	0.98 (0.7-1.38)	0.92	0.997
CPXM1	ukb-saige-386.3	Labyrinthitis || id:ukb-saige-386.3	Inverse variance weighted	5	0.99 (0.73-1.33)	0.927	0.997
CPXM1	ukb-saige-386.9	Dizziness and giddiness (Light-headedness and vertigo) || id:ukb-saige-386.9	Inverse variance weighted	5	0.99 (0.88-1.12)	0.892	0.997
CPXM1	ukb-saige-389	Hearing loss || id:ukb-saige-389	Inverse variance weighted	5	1.02 (0.87-1.18)	0.836	0.997
CPXM1	ukb-saige-389.4	Tinnitus || id:ukb-saige-389.4	Inverse variance weighted	5	1.08 (0.63-1.84)	0.782	0.997
CPXM1	ukb-saige-394	Rheumatic disease of the heart valves || id:ukb-saige-394	Inverse variance weighted	5	1.01 (0.84-1.22)	0.929	0.997
CPXM1	ukb-saige-394.2	Mitral valve disease || id:ukb-saige-394.2	Inverse variance weighted	5	1 (0.86-1.16)	0.994	0.998
CPXM1	ukb-saige-394.3	Aortic valve disease || id:ukb-saige-394.3	Inverse variance weighted	5	1.05 (0.82-1.34)	0.699	0.997
CPXM1	ukb-saige-394.7	Disease of tricuspid valve || id:ukb-saige-394.7	Inverse variance weighted	5	0.93 (0.64-1.36)	0.715	0.997
CPXM1	ukb-saige-395	Heart valve disorders || id:ukb-saige-395	Inverse variance weighted	5	1.03 (0.91-1.17)	0.647	0.997
CPXM1	ukb-saige-395.1	Nonrheumatic mitral valve disorders || id:ukb-saige-395.1	Inverse variance weighted	5	1 (0.85-1.16)	0.962	0.997
CPXM1	ukb-saige-395.6	Heart valve replaced || id:ukb-saige-395.6	Inverse variance weighted	5	1.01 (0.82-1.25)	0.924	0.997
CPXM1	ukb-saige-396	Abnormal heart sounds || id:ukb-saige-396	Inverse variance weighted	5	0.98 (0.74-1.3)	0.893	0.997
CPXM1	ukb-saige-401	Hypertension || id:ukb-saige-401	Inverse variance weighted	5	1 (0.97-1.04)	0.88	0.997
CPXM1	ukb-saige-401.1	Essential hypertension || id:ukb-saige-401.1	Inverse variance weighted	5	1 (0.97-1.04)	0.837	0.997
CPXM1	ukb-saige-401.2	Hypertensive heart and/or renal disease || id:ukb-saige-401.2	Inverse variance weighted	5	1.02 (0.84-1.25)	0.826	0.997
CPXM1	ukb-saige-401.22	Hypertensive chronic kidney disease || id:ukb-saige-401.22	Inverse variance weighted	5	1.02 (0.82-1.26)	0.851	0.997
CPXM1	ukb-saige-402	Elevated blood pressure reading without diagnosis of hypertension || id:ukb-saige-402	Inverse variance weighted	5	0.91 (0.73-1.12)	0.369	0.997
CPXM1	ukb-saige-411	Ischemic Heart Disease || id:ukb-saige-411	Inverse variance weighted	5	0.98 (0.9-1.06)	0.631	0.997
CPXM1	ukb-saige-411.1	Unstable angina (intermediate coronary syndrome) || id:ukb-saige-411.1	Inverse variance weighted	5	1 (0.87-1.15)	0.961	0.997
CPXM1	ukb-saige-411.2	Myocardial infarction || id:ukb-saige-411.2	Inverse variance weighted	5	1 (0.87-1.13)	0.947	0.997
CPXM1	ukb-saige-411.3	Angina pectoris || id:ukb-saige-411.3	Inverse variance weighted	5	1 (0.92-1.08)	0.933	0.997
CPXM1	ukb-saige-411.4	Coronary atherosclerosis || id:ukb-saige-411.4	Inverse variance weighted	5	0.95 (0.86-1.05)	0.286	0.997
CPXM1	ukb-saige-411.41	Aneurysm and dissection of heart || id:ukb-saige-411.41	Inverse variance weighted	5	0.69 (0.47-1.02)	0.063	0.997
CPXM1	ukb-saige-411.8	Other chronic ischemic heart disease, unspecified || id:ukb-saige-411.8	Inverse variance weighted	5	0.98 (0.91-1.05)	0.606	0.997
CPXM1	ukb-saige-411.9	Other acute and subacute forms of ischemic heart disease || id:ukb-saige-411.9	Inverse variance weighted	5	0.98 (0.77-1.25)	0.886	0.997
CPXM1	ukb-saige-414	Other forms of chronic heart disease || id:ukb-saige-414	Inverse variance weighted	5	0.88 (0.73-1.07)	0.204	0.997
CPXM1	ukb-saige-415	Pulmonary heart disease || id:ukb-saige-415	Inverse variance weighted	5	1.11 (0.94-1.3)	0.211	0.997
CPXM1	ukb-saige-415.2	Chronic pulmonary heart disease || id:ukb-saige-415.2	Inverse variance weighted	5	1.23 (0.83-1.8)	0.298	0.997
CPXM1	ukb-saige-416	Cardiomegaly || id:ukb-saige-416	Inverse variance weighted	5	1.15 (0.98-1.36)	0.088	0.997
CPXM1	ukb-saige-418	Nonspecific chest pain || id:ukb-saige-418	Inverse variance weighted	5	0.98 (0.89-1.08)	0.687	0.997
CPXM1	ukb-saige-418.1	Precordial pain || id:ukb-saige-418.1	Inverse variance weighted	5	0.96 (0.84-1.11)	0.613	0.997
CPXM1	ukb-saige-420	Carditis || id:ukb-saige-420	Inverse variance weighted	5	1.12 (0.93-1.35)	0.224	0.997
CPXM1	ukb-saige-420.2	Pericarditis || id:ukb-saige-420.2	Inverse variance weighted	5	1.12 (0.89-1.41)	0.327	0.997
CPXM1	ukb-saige-420.3	Endocarditis || id:ukb-saige-420.3	Inverse variance weighted	5	1.27 (0.82-1.96)	0.294	0.997
CPXM1	ukb-saige-425	Cardiomyopathy || id:ukb-saige-425	Inverse variance weighted	5	1.09 (0.86-1.37)	0.491	0.997
CPXM1	ukb-saige-425.1	Primary/intrinsic cardiomyopathies || id:ukb-saige-425.1	Inverse variance weighted	5	1.08 (0.85-1.37)	0.533	0.997
CPXM1	ukb-saige-426	Cardiac conduction disorders || id:ukb-saige-426	Inverse variance weighted	5	0.93 (0.83-1.04)	0.217	0.997
CPXM1	ukb-saige-426.2	Atrioventricular [AV] block || id:ukb-saige-426.2	Inverse variance weighted	5	0.92 (0.77-1.1)	0.34	0.997
CPXM1	ukb-saige-426.21	First degree AV block || id:ukb-saige-426.21	Inverse variance weighted	5	0.84 (0.64-1.12)	0.233	0.997
CPXM1	ukb-saige-426.24	Atrioventricular block, complete || id:ukb-saige-426.24	Inverse variance weighted	5	0.94 (0.67-1.31)	0.701	0.997
CPXM1	ukb-saige-426.3	Bundle branch block || id:ukb-saige-426.3	Inverse variance weighted	5	0.94 (0.82-1.09)	0.407	0.997
CPXM1	ukb-saige-426.31	Right bundle branch block || id:ukb-saige-426.31	Inverse variance weighted	5	0.85 (0.68-1.05)	0.123	0.997
CPXM1	ukb-saige-426.32	Left bundle branch block || id:ukb-saige-426.32	Inverse variance weighted	5	1.04 (0.86-1.27)	0.682	0.997
CPXM1	ukb-saige-426.9	Cardiac pacemaker/device in situ || id:ukb-saige-426.9	Inverse variance weighted	5	0.91 (0.76-1.08)	0.282	0.997
CPXM1	ukb-saige-426.91	Cardiac pacemaker in situ || id:ukb-saige-426.91	Inverse variance weighted	5	0.89 (0.73-1.08)	0.235	0.997
CPXM1	ukb-saige-427	Cardiac dysrhythmias || id:ukb-saige-427	Inverse variance weighted	5	0.98 (0.93-1.04)	0.596	0.997
CPXM1	ukb-saige-427.1	Paroxysmal tachycardia, unspecified || id:ukb-saige-427.1	Inverse variance weighted	5	0.98 (0.84-1.13)	0.735	0.997
CPXM1	ukb-saige-427.11	Paroxysmal supraventricular tachycardia || id:ukb-saige-427.11	Inverse variance weighted	5	1.02 (0.86-1.21)	0.802	0.997
CPXM1	ukb-saige-427.12	Paroxysmal ventricular tachycardia || id:ukb-saige-427.12	Inverse variance weighted	5	0.89 (0.68-1.17)	0.396	0.997
CPXM1	ukb-saige-427.2	Atrial fibrillation and flutter || id:ukb-saige-427.2	Inverse variance weighted	5	0.99 (0.93-1.07)	0.877	0.997
CPXM1	ukb-saige-427.3	Other specified cardiac dysrhythmias || id:ukb-saige-427.3	Inverse variance weighted	5	0.95 (0.82-1.1)	0.502	0.997
CPXM1	ukb-saige-427.4	Cardiac arrest and ventricular fibrillation || id:ukb-saige-427.4	Inverse variance weighted	5	0.69 (0.54-0.88)	0.003	0.768
CPXM1	ukb-saige-427.42	Cardiac arrest || id:ukb-saige-427.42	Inverse variance weighted	5	0.71 (0.54-0.93)	0.013	0.806
CPXM1	ukb-saige-427.5	Arrhythmia (cardiac) NOS || id:ukb-saige-427.5	Inverse variance weighted	5	1.02 (0.7-1.48)	0.932	0.997
CPXM1	ukb-saige-427.6	Premature beats || id:ukb-saige-427.6	Inverse variance weighted	5	0.87 (0.61-1.24)	0.435	0.997
CPXM1	ukb-saige-427.7	Tachycardia NOS || id:ukb-saige-427.7	Inverse variance weighted	5	0.99 (0.83-1.18)	0.907	0.997
CPXM1	ukb-saige-427.9	Palpitations || id:ukb-saige-427.9	Inverse variance weighted	5	0.93 (0.81-1.07)	0.312	0.997
CPXM1	ukb-saige-428	Congestive heart failure; nonhypertensive || id:ukb-saige-428	Inverse variance weighted	5	0.95 (0.85-1.07)	0.394	0.997
CPXM1	ukb-saige-428.1	Congestive heart failure (CHF) NOS || id:ukb-saige-428.1	Inverse variance weighted	5	0.98 (0.82-1.18)	0.868	0.997
CPXM1	ukb-saige-428.2	Heart failure NOS || id:ukb-saige-428.2	Inverse variance weighted	5	0.93 (0.82-1.05)	0.25	0.997
CPXM1	ukb-saige-429	Ill-defined descriptions and complications of heart disease || id:ukb-saige-429	Inverse variance weighted	5	1.05 (0.79-1.41)	0.73	0.997
CPXM1	ukb-saige-429.2	Abnormal function study of cardiovascular system || id:ukb-saige-429.2	Inverse variance weighted	5	1.09 (0.76-1.56)	0.632	0.997
CPXM1	ukb-saige-430	Intracranial hemorrhage || id:ukb-saige-430	Inverse variance weighted	5	1.08 (0.87-1.34)	0.509	0.997
CPXM1	ukb-saige-430.1	Subarachnoid hemorrhage || id:ukb-saige-430.1	Inverse variance weighted	5	1.12 (0.84-1.49)	0.454	0.997
CPXM1	ukb-saige-430.2	Intracerebral hemorrhage || id:ukb-saige-430.2	Inverse variance weighted	5	1.05 (0.77-1.43)	0.764	0.997
CPXM1	ukb-saige-433	Cerebrovascular disease || id:ukb-saige-433	Inverse variance weighted	5	0.94 (0.82-1.08)	0.4	0.997
CPXM1	ukb-saige-433.1	Occlusion and stenosis of precerebral arteries || id:ukb-saige-433.1	Inverse variance weighted	5	1.12 (0.88-1.42)	0.371	0.997
CPXM1	ukb-saige-433.2	Occlusion of cerebral arteries || id:ukb-saige-433.2	Inverse variance weighted	5	0.92 (0.76-1.1)	0.35	0.997
CPXM1	ukb-saige-433.21	Cerebral artery occlusion, with cerebral infarction || id:ukb-saige-433.21	Inverse variance weighted	5	0.83 (0.66-1.04)	0.11	0.997
CPXM1	ukb-saige-433.3	Cerebral ischemia || id:ukb-saige-433.3	Inverse variance weighted	5	0.93 (0.79-1.08)	0.322	0.997
CPXM1	ukb-saige-433.31	Transient cerebral ischemia || id:ukb-saige-433.31	Inverse variance weighted	5	0.97 (0.81-1.16)	0.721	0.997
CPXM1	ukb-saige-433.8	Late effects of cerebrovascular disease || id:ukb-saige-433.8	Inverse variance weighted	5	0.86 (0.66-1.11)	0.243	0.997
CPXM1	ukb-saige-440	Atherosclerosis || id:ukb-saige-440	Inverse variance weighted	5	0.91 (0.73-1.15)	0.437	0.997
CPXM1	ukb-saige-440.2	Atherosclerosis of the extremities || id:ukb-saige-440.2	Inverse variance weighted	5	0.84 (0.63-1.12)	0.222	0.997
CPXM1	ukb-saige-441	Vascular insufficiency of intestine || id:ukb-saige-441	Inverse variance weighted	5	1.12 (0.79-1.57)	0.528	0.997
CPXM1	ukb-saige-442	Other aneurysm || id:ukb-saige-442	Inverse variance weighted	5	1.19 (0.98-1.44)	0.084	0.997
CPXM1	ukb-saige-442.1	Aortic aneurysm || id:ukb-saige-442.1	Inverse variance weighted	5	1.23 (0.99-1.54)	0.064	0.997
CPXM1	ukb-saige-442.11	Abdominal aortic aneurysm || id:ukb-saige-442.11	Inverse variance weighted	5	1.09 (0.83-1.44)	0.529	0.997
CPXM1	ukb-saige-443	Peripheral vascular disease || id:ukb-saige-443	Inverse variance weighted	5	0.93 (0.81-1.07)	0.309	0.997
CPXM1	ukb-saige-443.1	Raynaud's syndrome || id:ukb-saige-443.1	Inverse variance weighted	5	0.89 (0.7-1.14)	0.36	0.997
CPXM1	ukb-saige-443.9	Peripheral vascular disease, unspecified || id:ukb-saige-443.9	Inverse variance weighted	5	0.95 (0.77-1.16)	0.601	0.997
CPXM1	ukb-saige-444	Arterial embolism and thrombosis || id:ukb-saige-444	Inverse variance weighted	5	0.89 (0.56-1.42)	0.632	0.997
CPXM1	ukb-saige-444.1	Arterial embolism and thrombosis of lower extremity artery || id:ukb-saige-444.1	Inverse variance weighted	5	0.91 (0.5-1.66)	0.755	0.997
CPXM1	ukb-saige-446	Polyarteritis nodosa and allied conditions || id:ukb-saige-446	Inverse variance weighted	5	1.16 (0.82-1.63)	0.409	0.997
CPXM1	ukb-saige-447	Other disorders of arteries and arterioles || id:ukb-saige-447	Inverse variance weighted	5	0.97 (0.77-1.21)	0.769	0.997
CPXM1	ukb-saige-447.1	Stricture of artery || id:ukb-saige-447.1	Inverse variance weighted	5	0.93 (0.7-1.23)	0.605	0.997
CPXM1	ukb-saige-450	Noninfectious disorders of lymphatic channels || id:ukb-saige-450	Inverse variance weighted	5	1.31 (0.96-1.79)	0.085	0.997
CPXM1	ukb-saige-451	Phlebitis and thrombophlebitis || id:ukb-saige-451	Inverse variance weighted	5	0.97 (0.84-1.14)	0.745	0.997
CPXM1	ukb-saige-451.2	Phlebitis and thrombophlebitis of lower extremities || id:ukb-saige-451.2	Inverse variance weighted	5	0.99 (0.85-1.15)	0.906	0.997
CPXM1	ukb-saige-452	Other venous embolism and thrombosis || id:ukb-saige-452	Inverse variance weighted	5	1.21 (0.86-1.72)	0.277	0.997
CPXM1	ukb-saige-454	Varicose veins || id:ukb-saige-454	Inverse variance weighted	5	0.9 (0.84-0.98)	0.012	0.806
CPXM1	ukb-saige-454.1	Varicose veins of lower extremity || id:ukb-saige-454.1	Inverse variance weighted	5	0.9 (0.83-0.97)	0.008	0.768
CPXM1	ukb-saige-454.11	Varicose veins of lower extremity, symptomtic || id:ukb-saige-454.11	Inverse variance weighted	5	0.86 (0.62-1.2)	0.381	0.997
CPXM1	ukb-saige-455	Hemorrhoids || id:ukb-saige-455	Wald ratio	1	0.99 (0.68-1.44)	0.969	0.997
CPXM1	ukb-saige-458	Hypotension || id:ukb-saige-458	Inverse variance weighted	5	1.01 (0.86-1.19)	0.913	0.997
CPXM1	ukb-saige-458.1	Orthostatic hypotension || id:ukb-saige-458.1	Inverse variance weighted	5	0.93 (0.74-1.17)	0.547	0.997
CPXM1	ukb-saige-458.9	Hypotension NOS || id:ukb-saige-458.9	Inverse variance weighted	5	1.03 (0.88-1.2)	0.744	0.997
CPXM1	ukb-saige-459	Other disorders of circulatory system || id:ukb-saige-459	Inverse variance weighted	5	1.04 (0.97-1.11)	0.266	0.997
CPXM1	ukb-saige-459.9	Circulatory disease NEC || id:ukb-saige-459.9	Inverse variance weighted	5	1.04 (0.98-1.12)	0.211	0.997
CPXM1	ukb-saige-465	Acute upper respiratory infections of multiple or unspecified sites || id:ukb-saige-465	Inverse variance weighted	5	1.13 (0.95-1.34)	0.168	0.997
CPXM1	ukb-saige-465.2	Acute pharyngitis || id:ukb-saige-465.2	Inverse variance weighted	5	0.98 (0.74-1.29)	0.887	0.997
CPXM1	ukb-saige-470	Septal Deviations/Turbinate Hypertrophy || id:ukb-saige-470	Inverse variance weighted	5	0.87 (0.75-1.02)	0.085	0.997
CPXM1	ukb-saige-471	Nasal polyps || id:ukb-saige-471	Inverse variance weighted	5	0.96 (0.83-1.11)	0.583	0.997
CPXM1	ukb-saige-472	Chronic pharyngitis and nasopharyngitis || id:ukb-saige-472	Inverse variance weighted	5	0.81 (0.59-1.11)	0.195	0.997
CPXM1	ukb-saige-473	Diseases of the larynx and vocal cords || id:ukb-saige-473	Inverse variance weighted	5	0.88 (0.71-1.1)	0.263	0.997
CPXM1	ukb-saige-473.4	Voice disturbance || id:ukb-saige-473.4	Inverse variance weighted	5	0.95 (0.74-1.21)	0.658	0.997
CPXM1	ukb-saige-474	Acute and chronic tonsillitis || id:ukb-saige-474	Inverse variance weighted	5	0.97 (0.81-1.16)	0.718	0.997
CPXM1	ukb-saige-474.1	Acute tonsillitis || id:ukb-saige-474.1	Inverse variance weighted	5	1.01 (0.73-1.41)	0.942	0.997
CPXM1	ukb-saige-474.2	Chronic tonsillitis and adenoiditis || id:ukb-saige-474.2	Inverse variance weighted	5	0.9 (0.67-1.22)	0.505	0.997
CPXM1	ukb-saige-475	Chronic sinusitis || id:ukb-saige-475	Inverse variance weighted	5	0.95 (0.81-1.12)	0.555	0.997
CPXM1	ukb-saige-476	Allergic rhinitis || id:ukb-saige-476	Inverse variance weighted	5	1.1 (0.86-1.42)	0.447	0.997
CPXM1	ukb-saige-477	Epistaxis or throat hemorrhage || id:ukb-saige-477	Inverse variance weighted	5	0.95 (0.75-1.2)	0.687	0.997
CPXM1	ukb-saige-479	Other upper respiratory disease || id:ukb-saige-479	Inverse variance weighted	5	1.04 (0.9-1.18)	0.613	0.997
CPXM1	ukb-saige-480	Pneumonia || id:ukb-saige-480	Inverse variance weighted	5	1.01 (0.93-1.1)	0.843	0.997
CPXM1	ukb-saige-480.1	Bacterial pneumonia || id:ukb-saige-480.1	Inverse variance weighted	5	1.02 (0.92-1.13)	0.75	0.997
CPXM1	ukb-saige-480.11	Pneumococcal pneumonia || id:ukb-saige-480.11	Inverse variance weighted	5	1.03 (0.92-1.14)	0.635	0.997
CPXM1	ukb-saige-495	Asthma || id:ukb-saige-495	Inverse variance weighted	5	0.94 (0.88-0.99)	0.024	0.847
CPXM1	ukb-saige-496	Chronic airway obstruction || id:ukb-saige-496	Inverse variance weighted	5	0.92 (0.85-1)	0.044	0.997
CPXM1	ukb-saige-496.1	Emphysema || id:ukb-saige-496.1	Inverse variance weighted	5	1.13 (0.91-1.39)	0.274	0.997
CPXM1	ukb-saige-496.2	Chronic bronchitis || id:ukb-saige-496.2	Inverse variance weighted	5	0.84 (0.72-0.98)	0.024	0.847
CPXM1	ukb-saige-496.21	Obstructive chronic bronchitis || id:ukb-saige-496.21	Inverse variance weighted	5	0.83 (0.71-0.98)	0.023	0.847
CPXM1	ukb-saige-496.3	Bronchiectasis || id:ukb-saige-496.3	Inverse variance weighted	5	0.87 (0.72-1.05)	0.147	0.997
CPXM1	ukb-saige-497	Bronchitis || id:ukb-saige-497	Inverse variance weighted	5	0.89 (0.64-1.23)	0.468	0.997
CPXM1	ukb-saige-501	Pneumonitis due to inhalation of food or vomitus || id:ukb-saige-501	Inverse variance weighted	5	0.92 (0.65-1.29)	0.62	0.997
CPXM1	ukb-saige-502	Postinflammatory pulmonary fibrosis || id:ukb-saige-502	Inverse variance weighted	5	1.14 (0.79-1.65)	0.49	0.997
CPXM1	ukb-saige-506	Empyema and pneumothorax || id:ukb-saige-506	Inverse variance weighted	5	1.17 (0.92-1.49)	0.193	0.997
CPXM1	ukb-saige-507	Pleurisy; pleural effusion || id:ukb-saige-507	Inverse variance weighted	5	0.97 (0.87-1.07)	0.527	0.997
CPXM1	ukb-saige-508	Pulmonary collapse; interstitial and compensatory emphysema || id:ukb-saige-508	Inverse variance weighted	5	1.13 (0.94-1.36)	0.177	0.997
CPXM1	ukb-saige-509	Respiratory failure, insufficiency, arrest || id:ukb-saige-509	Inverse variance weighted	5	0.98 (0.84-1.16)	0.85	0.997
CPXM1	ukb-saige-509.1	Respiratory failure || id:ukb-saige-509.1	Inverse variance weighted	5	0.91 (0.74-1.13)	0.407	0.997
CPXM1	ukb-saige-509.2	Respiratory insufficiency || id:ukb-saige-509.2	Inverse variance weighted	5	0.96 (0.79-1.17)	0.706	0.997
CPXM1	ukb-saige-510	Other diseases of lung || id:ukb-saige-510	Inverse variance weighted	5	0.68 (0.45-1.03)	0.069	0.997
CPXM1	ukb-saige-512	Other symptoms of respiratory system || id:ukb-saige-512	Inverse variance weighted	5	0.96 (0.85-1.09)	0.552	0.997
CPXM1	ukb-saige-512.7	Shortness of breath || id:ukb-saige-512.7	Inverse variance weighted	5	0.96 (0.77-1.19)	0.697	0.997
CPXM1	ukb-saige-512.8	Cough || id:ukb-saige-512.8	Inverse variance weighted	5	0.92 (0.79-1.08)	0.32	0.997
CPXM1	ukb-saige-512.9	Other dyspnea || id:ukb-saige-512.9	Inverse variance weighted	5	1.3 (0.99-1.71)	0.058	0.997
CPXM1	ukb-saige-513	Respiratory abnormalities || id:ukb-saige-513	Inverse variance weighted	5	0.87 (0.55-1.39)	0.571	0.997
CPXM1	ukb-saige-514	Abnormal findings examination of lungs || id:ukb-saige-514	Inverse variance weighted	5	0.93 (0.74-1.18)	0.555	0.997
CPXM1	ukb-saige-516	Abnormal sputum || id:ukb-saige-516	Inverse variance weighted	5	0.79 (0.66-0.94)	0.008	0.768
CPXM1	ukb-saige-516.1	Hemoptysis || id:ukb-saige-516.1	Inverse variance weighted	5	0.8 (0.67-0.96)	0.016	0.806
CPXM1	ukb-saige-519	Other diseases of respiratory system, not elsewhere classified || id:ukb-saige-519	Inverse variance weighted	5	0.96 (0.88-1.05)	0.369	0.997
CPXM1	ukb-saige-519.8	Other diseases of respiratory system, NEC || id:ukb-saige-519.8	Inverse variance weighted	5	0.95 (0.87-1.04)	0.308	0.997
CPXM1	ukb-saige-520	Disorders of tooth development || id:ukb-saige-520	Inverse variance weighted	5	1 (0.79-1.27)	0.98	0.997
CPXM1	ukb-saige-520.2	Disturbances in tooth eruption || id:ukb-saige-520.2	Inverse variance weighted	5	1.03 (0.78-1.37)	0.819	0.997
CPXM1	ukb-saige-521	Diseases of hard tissues of teeth || id:ukb-saige-521	Inverse variance weighted	5	0.92 (0.79-1.07)	0.257	0.997
CPXM1	ukb-saige-521.1	Dental caries || id:ukb-saige-521.1	Inverse variance weighted	5	0.92 (0.79-1.07)	0.267	0.997
CPXM1	ukb-saige-522	Diseases of pulp and periapical tissues || id:ukb-saige-522	Inverse variance weighted	5	0.77 (0.64-0.94)	0.009	0.768
CPXM1	ukb-saige-522.5	Periapical abscess || id:ukb-saige-522.5	Inverse variance weighted	5	0.79 (0.62-1)	0.049	0.997
CPXM1	ukb-saige-523	Gingival and periodontal diseases || id:ukb-saige-523	Inverse variance weighted	5	1.06 (0.77-1.44)	0.736	0.997
CPXM1	ukb-saige-523.3	Periodontitis (acute or chronic) || id:ukb-saige-523.3	Inverse variance weighted	5	1.05 (0.75-1.46)	0.775	0.997
CPXM1	ukb-saige-523.31	Acute periodontitis || id:ukb-saige-523.31	Inverse variance weighted	5	0.95 (0.68-1.32)	0.762	0.997
CPXM1	ukb-saige-523.32	Chronic periodontitis || id:ukb-saige-523.32	Inverse variance weighted	5	1.16 (0.81-1.64)	0.418	0.997
CPXM1	ukb-saige-525	Other diseases of the teeth and supporting structures || id:ukb-saige-525	Inverse variance weighted	5	0.99 (0.84-1.16)	0.868	0.997
CPXM1	ukb-saige-526	Diseases of the jaws || id:ukb-saige-526	Inverse variance weighted	5	1.09 (0.84-1.43)	0.504	0.997
CPXM1	ukb-saige-527	Diseases of the salivary glands || id:ukb-saige-527	Inverse variance weighted	5	1.34 (0.98-1.82)	0.064	0.997
CPXM1	ukb-saige-528	Diseases of the oral soft tissues, excluding lesions specific for gingiva and tongue || id:ukb-saige-528	Inverse variance weighted	5	0.97 (0.85-1.11)	0.683	0.997
CPXM1	ukb-saige-528.5	Diseases of lips || id:ukb-saige-528.5	Inverse variance weighted	5	0.96 (0.7-1.31)	0.792	0.997
CPXM1	ukb-saige-529	Diseases and other conditions of the tongue || id:ukb-saige-529	Inverse variance weighted	5	1.11 (0.88-1.41)	0.376	0.997
CPXM1	ukb-saige-530	Diseases of esophagus || id:ukb-saige-530	Inverse variance weighted	5	1.01 (0.96-1.06)	0.761	0.997
CPXM1	ukb-saige-530.1	Esophagitis, GERD and related diseases || id:ukb-saige-530.1	Inverse variance weighted	5	0.99 (0.94-1.04)	0.752	0.997
CPXM1	ukb-saige-530.11	GERD || id:ukb-saige-530.11	Inverse variance weighted	5	0.99 (0.92-1.06)	0.768	0.997
CPXM1	ukb-saige-530.12	Ulcer of esophagus || id:ukb-saige-530.12	Inverse variance weighted	5	1.03 (0.92-1.15)	0.617	0.997
CPXM1	ukb-saige-530.14	Reflux esophagitis || id:ukb-saige-530.14	Inverse variance weighted	5	1 (0.92-1.08)	0.951	0.997
CPXM1	ukb-saige-530.2	Esophageal bleeding (varices/hemorrhage) || id:ukb-saige-530.2	Inverse variance weighted	5	1.05 (0.8-1.38)	0.729	0.997
CPXM1	ukb-saige-530.3	Stricture and stenosis of esophagus || id:ukb-saige-530.3	Inverse variance weighted	5	0.93 (0.77-1.12)	0.442	0.997
CPXM1	ukb-saige-530.5	Disorders of esophageal motility || id:ukb-saige-530.5	Inverse variance weighted	5	1.12 (0.81-1.55)	0.502	0.997
CPXM1	ukb-saige-530.9	Heartburn || id:ukb-saige-530.9	Inverse variance weighted	5	1.06 (0.89-1.27)	0.509	0.997
CPXM1	ukb-saige-531	Peptic ulcer (excl. esophageal) || id:ukb-saige-531	Inverse variance weighted	5	1.02 (0.92-1.12)	0.74	0.997
CPXM1	ukb-saige-531.1	Hemorrhage from gastrointestinal ulcer || id:ukb-saige-531.1	Inverse variance weighted	5	1.42 (1.02-1.97)	0.04	0.997
CPXM1	ukb-saige-531.2	Gastric ulcer || id:ukb-saige-531.2	Inverse variance weighted	5	1.04 (0.91-1.18)	0.564	0.997
CPXM1	ukb-saige-531.3	Duodenal ulcer || id:ukb-saige-531.3	Inverse variance weighted	5	0.98 (0.84-1.14)	0.808	0.997
CPXM1	ukb-saige-532	Dysphagia || id:ukb-saige-532	Inverse variance weighted	5	1 (0.91-1.11)	0.936	0.997
CPXM1	ukb-saige-535	Gastritis and duodenitis || id:ukb-saige-535	Inverse variance weighted	5	1.02 (0.97-1.07)	0.512	0.997
CPXM1	ukb-saige-535.1	Acute gastritis || id:ukb-saige-535.1	Inverse variance weighted	5	1.04 (0.82-1.32)	0.764	0.997
CPXM1	ukb-saige-535.6	Duodenitis || id:ukb-saige-535.6	Inverse variance weighted	5	1.08 (0.98-1.19)	0.127	0.997
CPXM1	ukb-saige-535.8	Other specified gastritis || id:ukb-saige-535.8	Inverse variance weighted	5	0.92 (0.84-1.01)	0.083	0.997
CPXM1	ukb-saige-537	Other disorders of stomach and duodenum || id:ukb-saige-537	Inverse variance weighted	5	1.09 (0.94-1.25)	0.262	0.997
CPXM1	ukb-saige-540	Appendiceal conditions || id:ukb-saige-540	Inverse variance weighted	5	0.95 (0.83-1.1)	0.502	0.997
CPXM1	ukb-saige-540.1	Appendicitis || id:ukb-saige-540.1	Inverse variance weighted	5	0.92 (0.8-1.07)	0.267	0.997
CPXM1	ukb-saige-540.11	Acute appendicitis || id:ukb-saige-540.11	Inverse variance weighted	5	0.99 (0.84-1.16)	0.906	0.997
CPXM1	ukb-saige-550	Abdominal hernia || id:ukb-saige-550	Inverse variance weighted	5	0.99 (0.95-1.03)	0.682	0.997
CPXM1	ukb-saige-550.1	Inguinal hernia || id:ukb-saige-550.1	Inverse variance weighted	5	0.99 (0.89-1.1)	0.884	0.997
CPXM1	ukb-saige-550.2	Diaphragmatic hernia || id:ukb-saige-550.2	Inverse variance weighted	5	0.97 (0.92-1.02)	0.234	0.997
CPXM1	ukb-saige-550.3	Femoral hernia || id:ukb-saige-550.3	Inverse variance weighted	5	0.98 (0.71-1.35)	0.881	0.997
CPXM1	ukb-saige-550.4	Umbilical hernia || id:ukb-saige-550.4	Inverse variance weighted	5	1.08 (0.94-1.23)	0.279	0.997
CPXM1	ukb-saige-550.5	Ventral hernia || id:ukb-saige-550.5	Inverse variance weighted	5	0.98 (0.81-1.17)	0.794	0.997
CPXM1	ukb-saige-555	Inflammatory bowel disease and other gastroenteritis and colitis || id:ukb-saige-555	Inverse variance weighted	5	0.94 (0.81-1.09)	0.412	0.997
CPXM1	ukb-saige-555.1	Regional enteritis || id:ukb-saige-555.1	Inverse variance weighted	5	0.93 (0.76-1.13)	0.459	0.997
CPXM1	ukb-saige-555.2	Ulcerative colitis || id:ukb-saige-555.2	Inverse variance weighted	5	0.95 (0.72-1.25)	0.704	0.997
CPXM1	ukb-saige-555.21	Ulcerative colitis (chronic) || id:ukb-saige-555.21	Inverse variance weighted	5	1.01 (0.7-1.45)	0.96	0.997
CPXM1	ukb-saige-556	Ulceration of the lower GI tract || id:ukb-saige-556	Inverse variance weighted	5	0.8 (0.56-1.15)	0.225	0.997
CPXM1	ukb-saige-556.1	Ulceration of intestine || id:ukb-saige-556.1	Inverse variance weighted	5	0.86 (0.52-1.41)	0.545	0.997
CPXM1	ukb-saige-557	Intestinal malabsorption (non-celiac) || id:ukb-saige-557	Inverse variance weighted	5	1.05 (0.88-1.26)	0.599	0.997
CPXM1	ukb-saige-557.1	Celiac disease || id:ukb-saige-557.1	Inverse variance weighted	5	1.06 (0.87-1.29)	0.551	0.997
CPXM1	ukb-saige-558	Noninfectious gastroenteritis || id:ukb-saige-558	Inverse variance weighted	5	0.98 (0.88-1.08)	0.664	0.997
CPXM1	ukb-saige-559	Ileostomy status || id:ukb-saige-559	Inverse variance weighted	5	1.01 (0.82-1.23)	0.94	0.997
CPXM1	ukb-saige-560	Intestinal obstruction without mention of hernia || id:ukb-saige-560	Inverse variance weighted	5	0.9 (0.75-1.07)	0.23	0.997
CPXM1	ukb-saige-560.1	Paralytic ileus || id:ukb-saige-560.1	Inverse variance weighted	5	0.8 (0.56-1.15)	0.227	0.997
CPXM1	ukb-saige-560.3	Peritoneal or intestinal adhesions || id:ukb-saige-560.3	Inverse variance weighted	5	0.85 (0.64-1.13)	0.255	0.997
CPXM1	ukb-saige-560.4	Other intestinal obstruction || id:ukb-saige-560.4	Inverse variance weighted	5	0.92 (0.78-1.09)	0.354	0.997
CPXM1	ukb-saige-561	Symptoms involving digestive system || id:ukb-saige-561	Inverse variance weighted	5	1 (0.91-1.09)	0.977	0.997
CPXM1	ukb-saige-561.2	Flatulence || id:ukb-saige-561.2	Inverse variance weighted	5	1.01 (0.83-1.23)	0.922	0.997
CPXM1	ukb-saige-562	Diverticulosis and diverticulitis || id:ukb-saige-562	Inverse variance weighted	5	1.05 (1-1.11)	0.073	0.997
CPXM1	ukb-saige-562.1	Diverticulosis || id:ukb-saige-562.1	Inverse variance weighted	5	1.05 (1-1.11)	0.074	0.997
CPXM1	ukb-saige-563	Constipation || id:ukb-saige-563	Inverse variance weighted	5	1 (0.92-1.09)	0.954	0.997
CPXM1	ukb-saige-564	Functional digestive disorders || id:ukb-saige-564	Inverse variance weighted	5	0.99 (0.92-1.08)	0.891	0.997
CPXM1	ukb-saige-564.1	Irritable Bowel Syndrome || id:ukb-saige-564.1	Inverse variance weighted	5	0.99 (0.85-1.14)	0.87	0.997
CPXM1	ukb-saige-564.8	Abnormal findings on exam of gastrointestinal tract/ abdominal area || id:ukb-saige-564.8	Inverse variance weighted	5	1.07 (0.87-1.31)	0.538	0.997
CPXM1	ukb-saige-564.9	Personal history of diseases of digestive system || id:ukb-saige-564.9	Inverse variance weighted	5	0.99 (0.92-1.06)	0.775	0.997
CPXM1	ukb-saige-565	Anal and rectal conditions || id:ukb-saige-565	Inverse variance weighted	5	1.03 (0.97-1.11)	0.329	0.997
CPXM1	ukb-saige-565.1	Anal and rectal polyp || id:ukb-saige-565.1	Inverse variance weighted	5	1.01 (0.91-1.12)	0.827	0.997
CPXM1	ukb-saige-567	Peritonitis and retroperitoneal infections || id:ukb-saige-567	Inverse variance weighted	5	0.86 (0.64-1.15)	0.308	0.997
CPXM1	ukb-saige-568	Other disorders of peritoneum || id:ukb-saige-568	Inverse variance weighted	5	0.99 (0.86-1.14)	0.898	0.997
CPXM1	ukb-saige-568.1	Peritoneal adhesions (postoperative) (postinfection) || id:ukb-saige-568.1	Inverse variance weighted	5	1 (0.87-1.16)	0.967	0.997
CPXM1	ukb-saige-569	Other disorders of intestine || id:ukb-saige-569	Inverse variance weighted	5	0.99 (0.84-1.17)	0.932	0.997
CPXM1	ukb-saige-571	Chronic liver disease and cirrhosis || id:ukb-saige-571	Inverse variance weighted	5	1.09 (0.93-1.27)	0.281	0.997
CPXM1	ukb-saige-571.5	Other chronic nonalcoholic liver disease || id:ukb-saige-571.5	Inverse variance weighted	5	1.06 (0.84-1.33)	0.612	0.997
CPXM1	ukb-saige-571.8	Liver abscess and sequelae of chronic liver disease || id:ukb-saige-571.8	Inverse variance weighted	5	1.1 (0.84-1.44)	0.468	0.997
CPXM1	ukb-saige-571.81	Portal hypertension || id:ukb-saige-571.81	Inverse variance weighted	5	1.22 (0.85-1.74)	0.282	0.997
CPXM1	ukb-saige-572	Ascites (non malignant) || id:ukb-saige-572	Inverse variance weighted	5	0.89 (0.72-1.09)	0.264	0.997
CPXM1	ukb-saige-573	Other disorders of liver || id:ukb-saige-573	Inverse variance weighted	5	0.91 (0.82-1.01)	0.083	0.997
CPXM1	ukb-saige-573.5	Jaundice (not of newborn) || id:ukb-saige-573.5	Inverse variance weighted	5	0.84 (0.55-1.31)	0.448	0.997
CPXM1	ukb-saige-573.7	Abnormal results of function study of liver || id:ukb-saige-573.7	Inverse variance weighted	5	0.93 (0.79-1.08)	0.337	0.997
CPXM1	ukb-saige-574	Cholelithiasis and cholecystitis || id:ukb-saige-574	Inverse variance weighted	5	0.95 (0.89-1.02)	0.179	0.997
CPXM1	ukb-saige-574.1	Cholelithiasis || id:ukb-saige-574.1	Inverse variance weighted	5	0.95 (0.88-1.02)	0.15	0.997
CPXM1	ukb-saige-574.11	Cholelithiasis with acute cholecystitis || id:ukb-saige-574.11	Inverse variance weighted	5	0.99 (0.8-1.22)	0.906	0.997
CPXM1	ukb-saige-574.12	Cholelithiasis with other cholecystitis || id:ukb-saige-574.12	Inverse variance weighted	5	0.96 (0.86-1.08)	0.493	0.997
CPXM1	ukb-saige-574.2	Calculus of bile duct || id:ukb-saige-574.2	Inverse variance weighted	5	1.07 (0.87-1.33)	0.511	0.997
CPXM1	ukb-saige-574.3	Cholecystitis without cholelithiasis || id:ukb-saige-574.3	Inverse variance weighted	5	0.96 (0.82-1.12)	0.581	0.997
CPXM1	ukb-saige-575	Other biliary tract disease || id:ukb-saige-575	Inverse variance weighted	5	1.03 (0.9-1.18)	0.662	0.997
CPXM1	ukb-saige-575.2	Obstruction of bile duct || id:ukb-saige-575.2	Inverse variance weighted	5	0.87 (0.62-1.21)	0.402	0.997
CPXM1	ukb-saige-575.7	Other disorders of gallbladder || id:ukb-saige-575.7	Inverse variance weighted	5	1.1 (0.79-1.53)	0.58	0.997
CPXM1	ukb-saige-575.8	Other disorders of biliary tract || id:ukb-saige-575.8	Inverse variance weighted	5	1.14 (0.87-1.49)	0.334	0.997
CPXM1	ukb-saige-577	Diseases of pancreas || id:ukb-saige-577	Inverse variance weighted	5	0.84 (0.69-1.01)	0.057	0.997
CPXM1	ukb-saige-577.1	Acute pancreatitis || id:ukb-saige-577.1	Inverse variance weighted	5	0.84 (0.69-1.01)	0.06	0.997
CPXM1	ukb-saige-577.2	Chronic pancreatitis || id:ukb-saige-577.2	Inverse variance weighted	5	0.8 (0.56-1.14)	0.209	0.997
CPXM1	ukb-saige-578	Gastrointestinal hemorrhage || id:ukb-saige-578	Inverse variance weighted	5	0.98 (0.93-1.04)	0.497	0.997
CPXM1	ukb-saige-578.1	Hematemesis || id:ukb-saige-578.1	Inverse variance weighted	5	0.98 (0.75-1.28)	0.883	0.997
CPXM1	ukb-saige-578.2	Blood in stool || id:ukb-saige-578.2	Inverse variance weighted	5	1.09 (0.89-1.34)	0.414	0.997
CPXM1	ukb-saige-578.8	Hemorrhage of rectum and anus || id:ukb-saige-578.8	Inverse variance weighted	5	0.99 (0.92-1.06)	0.707	0.997
CPXM1	ukb-saige-578.9	Hemorrhage of gastrointestinal tract || id:ukb-saige-578.9	Inverse variance weighted	5	0.93 (0.82-1.06)	0.281	0.997
CPXM1	ukb-saige-579	Other symptoms involving abdomen and pelvis || id:ukb-saige-579	Inverse variance weighted	5	1.02 (0.88-1.18)	0.792	0.997
CPXM1	ukb-saige-579.8	Nonspecific abnormal findings in stool contents || id:ukb-saige-579.8	Inverse variance weighted	5	0.98 (0.78-1.21)	0.821	0.997
CPXM1	ukb-saige-580	Nephritis; nephrosis; renal sclerosis || id:ukb-saige-580	Inverse variance weighted	5	0.82 (0.62-1.1)	0.189	0.997
CPXM1	ukb-saige-580.1	Glomerulonephritis || id:ukb-saige-580.1	Inverse variance weighted	5	0.86 (0.66-1.11)	0.241	0.997
CPXM1	ukb-saige-580.14	Chronic glomerulonephritis, NOS || id:ukb-saige-580.14	Inverse variance weighted	5	0.91 (0.69-1.21)	0.524	0.997
CPXM1	ukb-saige-585	Renal failure || id:ukb-saige-585	Inverse variance weighted	5	0.93 (0.84-1.02)	0.128	0.997
CPXM1	ukb-saige-585.1	Acute renal failure || id:ukb-saige-585.1	Inverse variance weighted	5	0.93 (0.82-1.05)	0.233	0.997
CPXM1	ukb-saige-585.2	Renal failure NOS || id:ukb-saige-585.2	Inverse variance weighted	5	1.01 (0.81-1.26)	0.929	0.997
CPXM1	ukb-saige-585.3	Chronic renal failure [CKD] || id:ukb-saige-585.3	Inverse variance weighted	5	1.02 (0.87-1.2)	0.807	0.997
CPXM1	ukb-saige-586	Other disorders of the kidney and ureters || id:ukb-saige-586	Inverse variance weighted	5	0.97 (0.78-1.21)	0.801	0.997
CPXM1	ukb-saige-586.2	Cyst of kidney, acquired || id:ukb-saige-586.2	Inverse variance weighted	5	1.07 (0.84-1.34)	0.592	0.997
CPXM1	ukb-saige-586.4	Stricture/obstruction of ureter || id:ukb-saige-586.4	Inverse variance weighted	5	0.86 (0.6-1.24)	0.426	0.997
CPXM1	ukb-saige-590	Pyelonephritis || id:ukb-saige-590	Inverse variance weighted	5	1.02 (0.82-1.28)	0.838	0.997
CPXM1	ukb-saige-591	Urinary tract infection || id:ukb-saige-591	Inverse variance weighted	5	0.97 (0.89-1.06)	0.538	0.997
CPXM1	ukb-saige-592	Cystitis and urethritis || id:ukb-saige-592	Inverse variance weighted	5	1.08 (0.91-1.27)	0.371	0.997
CPXM1	ukb-saige-592.1	Cystitis || id:ukb-saige-592.1	Inverse variance weighted	5	1.07 (0.89-1.28)	0.471	0.997
CPXM1	ukb-saige-592.12	Chronic cystitis || id:ukb-saige-592.12	Inverse variance weighted	5	1.26 (0.94-1.69)	0.125	0.997
CPXM1	ukb-saige-593	Hematuria || id:ukb-saige-593	Inverse variance weighted	5	1.04 (0.94-1.15)	0.479	0.997
CPXM1	ukb-saige-594	Urinary calculus || id:ukb-saige-594	Inverse variance weighted	5	1.11 (1-1.23)	0.046	0.997
CPXM1	ukb-saige-594.1	Calculus of kidney || id:ukb-saige-594.1	Inverse variance weighted	5	1.23 (1.06-1.42)	0.006	0.768
CPXM1	ukb-saige-594.2	Calculus of lower urinary tract || id:ukb-saige-594.2	Inverse variance weighted	5	1.17 (0.87-1.58)	0.291	0.997
CPXM1	ukb-saige-594.3	Calculus of ureter || id:ukb-saige-594.3	Inverse variance weighted	5	1.14 (0.96-1.34)	0.138	0.997
CPXM1	ukb-saige-594.8	Renal colic || id:ukb-saige-594.8	Inverse variance weighted	5	1.02 (0.76-1.38)	0.881	0.997
CPXM1	ukb-saige-595	Hydronephrosis || id:ukb-saige-595	Inverse variance weighted	5	1.03 (0.85-1.24)	0.772	0.997
CPXM1	ukb-saige-596	Other disorders of bladder || id:ukb-saige-596	Inverse variance weighted	5	1 (0.91-1.08)	0.913	0.997
CPXM1	ukb-saige-596.1	Bladder neck obstruction || id:ukb-saige-596.1	Inverse variance weighted	5	0.84 (0.7-1.02)	0.086	0.997
CPXM1	ukb-saige-596.5	Functional disorders of bladder || id:ukb-saige-596.5	Inverse variance weighted	5	0.9 (0.74-1.1)	0.313	0.997
CPXM1	ukb-saige-597	Other disorders of urethra and urinary tract || id:ukb-saige-597	Inverse variance weighted	5	0.97 (0.82-1.15)	0.739	0.997
CPXM1	ukb-saige-597.1	Urethral stricture (not specified as infectious) || id:ukb-saige-597.1	Inverse variance weighted	5	0.99 (0.85-1.14)	0.838	0.997
CPXM1	ukb-saige-598	Abnormal findings on examination of urine || id:ukb-saige-598	Inverse variance weighted	5	1.04 (0.9-1.19)	0.609	0.997
CPXM1	ukb-saige-599	Other symptoms/disorders or the urinary system || id:ukb-saige-599	Inverse variance weighted	5	1.02 (0.97-1.08)	0.421	0.997
CPXM1	ukb-saige-599.2	Retention of urine || id:ukb-saige-599.2	Inverse variance weighted	5	0.99 (0.87-1.13)	0.925	0.997
CPXM1	ukb-saige-599.3	Dysuria || id:ukb-saige-599.3	Inverse variance weighted	5	0.97 (0.77-1.23)	0.827	0.997
CPXM1	ukb-saige-599.4	Urinary incontinence || id:ukb-saige-599.4	Inverse variance weighted	5	1.12 (1.02-1.22)	0.014	0.806
CPXM1	ukb-saige-599.5	Frequency of urination and polyuria || id:ukb-saige-599.5	Inverse variance weighted	5	1.02 (0.89-1.17)	0.78	0.997
CPXM1	ukb-saige-599.9	Other abnormality of urination || id:ukb-saige-599.9	Inverse variance weighted	5	0.87 (0.72-1.05)	0.142	0.997
CPXM1	ukb-saige-608	Other disorders of male genital organs || id:ukb-saige-608	Inverse variance weighted	5	0.92 (0.79-1.07)	0.294	0.997
CPXM1	ukb-saige-610	Benign mammary dysplasias || id:ukb-saige-610	Inverse variance weighted	5	0.99 (0.84-1.18)	0.941	0.997
CPXM1	ukb-saige-610.1	Cystic mastopathy || id:ukb-saige-610.1	Inverse variance weighted	5	0.86 (0.66-1.13)	0.274	0.997
CPXM1	ukb-saige-610.4	Benign neoplasm of breast || id:ukb-saige-610.4	Inverse variance weighted	5	0.95 (0.69-1.31)	0.747	0.997
CPXM1	ukb-saige-610.8	Other specified benign mammary dysplasias || id:ukb-saige-610.8	Inverse variance weighted	5	1.12 (0.82-1.53)	0.459	0.997
CPXM1	ukb-saige-611	Abnormal findings on mammogram or breast exam || id:ukb-saige-611	Inverse variance weighted	5	0.94 (0.74-1.19)	0.615	0.997
CPXM1	ukb-saige-611.3	Lump or mass in breast || id:ukb-saige-611.3	Inverse variance weighted	5	0.96 (0.76-1.21)	0.724	0.997
CPXM1	ukb-saige-612	Breast conditions, congenital or relating to hormones || id:ukb-saige-612	Inverse variance weighted	5	0.97 (0.66-1.41)	0.853	0.997
CPXM1	ukb-saige-612.2	Hypertrophy of breast (Gynecomastia) || id:ukb-saige-612.2	Inverse variance weighted	5	0.97 (0.63-1.51)	0.901	0.997
CPXM1	ukb-saige-613	Other nonmalignant breast conditions || id:ukb-saige-613	Inverse variance weighted	5	1.02 (0.85-1.23)	0.841	0.997
CPXM1	ukb-saige-613.1	Inflammatory disease of breast || id:ukb-saige-613.1	Inverse variance weighted	5	1.28 (0.94-1.74)	0.114	0.997
CPXM1	ukb-saige-613.7	Other signs and symptoms in breast || id:ukb-saige-613.7	Inverse variance weighted	5	1.11 (0.74-1.68)	0.607	0.997
CPXM1	ukb-saige-614	Inflammatory diseases of female pelvic organs || id:ukb-saige-614	Inverse variance weighted	5	1.04 (0.94-1.16)	0.425	0.997
CPXM1	ukb-saige-614.1	Pelvic peritoneal adhesions, female (postoperative) (postinfection) || id:ukb-saige-614.1	Inverse variance weighted	5	1.05 (0.89-1.23)	0.597	0.997
CPXM1	ukb-saige-614.3	Pelvic inflammatory disease (PID) || id:ukb-saige-614.3	Inverse variance weighted	5	0.89 (0.68-1.16)	0.386	0.997
CPXM1	ukb-saige-614.5	Inflammatory disease of cervix, vagina, and vulva || id:ukb-saige-614.5	Inverse variance weighted	5	1.08 (0.93-1.27)	0.301	0.997
CPXM1	ukb-saige-614.51	Cervicitis and endocervicitis || id:ukb-saige-614.51	Inverse variance weighted	5	1.19 (0.95-1.5)	0.13	0.997
CPXM1	ukb-saige-614.53	Cyst or abscess of Bartholin's gland || id:ukb-saige-614.53	Inverse variance weighted	5	1.12 (0.83-1.5)	0.473	0.997
CPXM1	ukb-saige-615	Endometriosis || id:ukb-saige-615	Inverse variance weighted	5	0.9 (0.79-1.03)	0.129	0.997
CPXM1	ukb-saige-618	Genital prolapse || id:ukb-saige-618	Inverse variance weighted	5	1.08 (0.99-1.16)	0.067	0.997
CPXM1	ukb-saige-618.1	Prolapse of vaginal walls || id:ukb-saige-618.1	Inverse variance weighted	5	1.09 (0.99-1.2)	0.075	0.997
CPXM1	ukb-saige-618.2	Uterine/Uterovaginal prolapse || id:ukb-saige-618.2	Inverse variance weighted	5	1.06 (0.94-1.18)	0.354	0.997
CPXM1	ukb-saige-618.5	Prolapse of vaginal vault after hysterectomy || id:ukb-saige-618.5	Inverse variance weighted	5	1.32 (0.92-1.89)	0.13	0.997
CPXM1	ukb-saige-618.6	Vaginal enterocele, congenital or acquired || id:ukb-saige-618.6	Inverse variance weighted	5	0.96 (0.62-1.48)	0.844	0.997
CPXM1	ukb-saige-619	Noninflammatory female genital disorders || id:ukb-saige-619	Inverse variance weighted	5	1.05 (0.96-1.14)	0.296	0.997
CPXM1	ukb-saige-619.1	Noninflammatory disorders of ovary, fallopian tube, and broad ligament || id:ukb-saige-619.1	Inverse variance weighted	5	1.07 (0.79-1.45)	0.658	0.997
CPXM1	ukb-saige-619.2	Disorders of uterus, NEC || id:ukb-saige-619.2	Inverse variance weighted	5	1.08 (0.94-1.25)	0.265	0.997
CPXM1	ukb-saige-619.3	Noninflammatory disorders of cervix || id:ukb-saige-619.3	Inverse variance weighted	5	1.17 (1-1.37)	0.045	0.997
CPXM1	ukb-saige-619.4	Noninflammatory disorders of vagina || id:ukb-saige-619.4	Inverse variance weighted	5	0.83 (0.68-1.01)	0.062	0.997
CPXM1	ukb-saige-619.5	Noninflammatory disorders of vulva and perineum || id:ukb-saige-619.5	Inverse variance weighted	5	1.03 (0.82-1.29)	0.778	0.997
CPXM1	ukb-saige-621	Endometrial hyperplasia || id:ukb-saige-621	Inverse variance weighted	5	0.88 (0.69-1.13)	0.323	0.997
CPXM1	ukb-saige-622	Polyp of female genital organs || id:ukb-saige-622	Inverse variance weighted	5	0.95 (0.84-1.06)	0.345	0.997
CPXM1	ukb-saige-622.1	Polyp of corpus uteri || id:ukb-saige-622.1	Inverse variance weighted	5	0.95 (0.82-1.1)	0.478	0.997
CPXM1	ukb-saige-622.2	Mucous polyp of cervix || id:ukb-saige-622.2	Inverse variance weighted	5	0.94 (0.82-1.09)	0.419	0.997
CPXM1	ukb-saige-623	Hypertrophy of female genital organs || id:ukb-saige-623	Inverse variance weighted	5	1.12 (0.89-1.41)	0.325	0.997
CPXM1	ukb-saige-624	Symptoms involving female genital tract || id:ukb-saige-624	Inverse variance weighted	5	1.13 (1.02-1.25)	0.022	0.847
CPXM1	ukb-saige-624.9	stress incontinence, female || id:ukb-saige-624.9	Inverse variance weighted	5	1.13 (1.02-1.27)	0.025	0.847
CPXM1	ukb-saige-625	Pain and other symptoms associated with female genital organs || id:ukb-saige-625	Inverse variance weighted	5	1.04 (0.89-1.21)	0.635	0.997
CPXM1	ukb-saige-625.1	Dyspareunia || id:ukb-saige-625.1	Inverse variance weighted	5	0.86 (0.68-1.1)	0.228	0.997
CPXM1	ukb-saige-626	Disorders of menstruation and other abnormal bleeding from female genital tract || id:ukb-saige-626	Inverse variance weighted	5	1.02 (0.96-1.09)	0.515	0.997
CPXM1	ukb-saige-626.1	Irregular menstrual cycle/bleeding || id:ukb-saige-626.1	Inverse variance weighted	5	1.03 (0.96-1.11)	0.422	0.997
CPXM1	ukb-saige-626.12	Excessive or frequent menstruation || id:ukb-saige-626.12	Inverse variance weighted	5	1.03 (0.94-1.13)	0.493	0.997
CPXM1	ukb-saige-626.13	Irregular menstrual cycle || id:ukb-saige-626.13	Inverse variance weighted	5	1.03 (0.85-1.24)	0.763	0.997
CPXM1	ukb-saige-626.14	Irregular menstrual bleeding || id:ukb-saige-626.14	Inverse variance weighted	5	1.07 (0.93-1.23)	0.33	0.997
CPXM1	ukb-saige-626.2	Dysmenorrhea || id:ukb-saige-626.2	Inverse variance weighted	5	0.93 (0.74-1.17)	0.537	0.997
CPXM1	ukb-saige-626.8	Infertility, female || id:ukb-saige-626.8	Inverse variance weighted	5	0.96 (0.76-1.2)	0.693	0.997
CPXM1	ukb-saige-627	Menopausal and postmenopausal disorders || id:ukb-saige-627	Inverse variance weighted	5	0.99 (0.92-1.08)	0.881	0.997
CPXM1	ukb-saige-627.1	Postmenopausal bleeding || id:ukb-saige-627.1	Inverse variance weighted	5	0.98 (0.9-1.07)	0.66	0.997
CPXM1	ukb-saige-627.3	Postmenopausal atrophic vaginitis || id:ukb-saige-627.3	Inverse variance weighted	5	1.05 (0.82-1.34)	0.724	0.997
CPXM1	ukb-saige-628	Ovarian cyst || id:ukb-saige-628	Inverse variance weighted	5	1.03 (0.91-1.16)	0.612	0.997
CPXM1	ukb-saige-634	Miscarriage; stillbirth || id:ukb-saige-634	Inverse variance weighted	5	0.92 (0.8-1.06)	0.25	0.997
CPXM1	ukb-saige-634.1	Missed abortion/Hydatidiform mole || id:ukb-saige-634.1	Inverse variance weighted	5	0.95 (0.68-1.34)	0.77	0.997
CPXM1	ukb-saige-635	Hemorrhage during pregnancy; childbirth and postpartum || id:ukb-saige-635	Inverse variance weighted	5	1.08 (0.84-1.38)	0.566	0.997
CPXM1	ukb-saige-635.2	Antepartum hemorrhage, abruptio placentae, and placenta previa || id:ukb-saige-635.2	Inverse variance weighted	5	1.31 (0.98-1.75)	0.07	0.997
CPXM1	ukb-saige-635.3	Placenta previa and abruptio placenta || id:ukb-saige-635.3	Inverse variance weighted	5	1 (0.72-1.39)	0.978	0.997
CPXM1	ukb-saige-636	Early or threatened labor; hemorrhage in early pregnancy || id:ukb-saige-636	Inverse variance weighted	5	0.87 (0.72-1.04)	0.119	0.997
CPXM1	ukb-saige-636.2	Early onset of delivery || id:ukb-saige-636.2	Inverse variance weighted	5	0.76 (0.54-1.06)	0.108	0.997
CPXM1	ukb-saige-636.3	Hemorrhage in early pregnancy || id:ukb-saige-636.3	Inverse variance weighted	5	1.11 (0.86-1.43)	0.428	0.997
CPXM1	ukb-saige-642	Hypertension complicating pregnancy, childbirth, and the puerperium || id:ukb-saige-642	Inverse variance weighted	5	0.98 (0.68-1.41)	0.914	0.997
CPXM1	ukb-saige-645	Late pregnancy and failed induction || id:ukb-saige-645	Inverse variance weighted	5	1.05 (0.76-1.45)	0.764	0.997
CPXM1	ukb-saige-646	Other complications of pregnancy NEC || id:ukb-saige-646	Inverse variance weighted	5	1.06 (0.88-1.27)	0.535	0.997
CPXM1	ukb-saige-650	Normal delivery || id:ukb-saige-650	Inverse variance weighted	5	1 (0.77-1.29)	0.982	0.997
CPXM1	ukb-saige-652	Malposition and malpresentation of fetus or obstruction || id:ukb-saige-652	Inverse variance weighted	5	1.09 (0.89-1.34)	0.417	0.997
CPXM1	ukb-saige-653	Problems associated with amniotic cavity and membranes || id:ukb-saige-653	Inverse variance weighted	5	0.82 (0.61-1.1)	0.18	0.997
CPXM1	ukb-saige-655	Known or suspected fetal abnormality affecting management of mother || id:ukb-saige-655	Inverse variance weighted	5	0.94 (0.77-1.15)	0.539	0.997
CPXM1	ukb-saige-661	Fetal distress and abnormal forces of labor || id:ukb-saige-661	Inverse variance weighted	5	0.97 (0.79-1.18)	0.738	0.997
CPXM1	ukb-saige-663	Umbilical cord complications during labor and delivery || id:ukb-saige-663	Inverse variance weighted	5	1.36 (0.78-2.35)	0.276	0.997
CPXM1	ukb-saige-665	Obstetrical/birth trauma || id:ukb-saige-665	Inverse variance weighted	5	1.12 (0.98-1.27)	0.091	0.997
CPXM1	ukb-saige-669	Complications of labor and delivery NEC || id:ukb-saige-669	Inverse variance weighted	5	1 (0.76-1.33)	0.986	0.997
CPXM1	ukb-saige-681	Superficial cellulitis and abscess || id:ukb-saige-681	Inverse variance weighted	5	0.94 (0.84-1.06)	0.32	0.997
CPXM1	ukb-saige-681.1	Cellulitis and abscess of fingers/toes || id:ukb-saige-681.1	Inverse variance weighted	5	0.92 (0.53-1.57)	0.751	0.997
CPXM1	ukb-saige-681.2	Cellulitis and abscess of face/neck || id:ukb-saige-681.2	Inverse variance weighted	5	0.83 (0.56-1.22)	0.342	0.997
CPXM1	ukb-saige-681.3	Cellulitis and abscess of arm/hand || id:ukb-saige-681.3	Inverse variance weighted	5	0.97 (0.87-1.09)	0.604	0.997
CPXM1	ukb-saige-681.5	Cellulitis and abscess of leg, except foot || id:ukb-saige-681.5	Inverse variance weighted	5	0.97 (0.87-1.09)	0.62	0.997
CPXM1	ukb-saige-681.6	Cellulitis and abscess of foot, toe || id:ukb-saige-681.6	Inverse variance weighted	5	0.97 (0.87-1.09)	0.65	0.997
CPXM1	ukb-saige-681.7	Cellulitis and abscess of trunk || id:ukb-saige-681.7	Inverse variance weighted	5	0.91 (0.51-1.61)	0.734	0.997
CPXM1	ukb-saige-686	Other local infections of skin and subcutaneous tissue || id:ukb-saige-686	Inverse variance weighted	5	0.98 (0.86-1.13)	0.814	0.997
CPXM1	ukb-saige-686.1	Carbuncle and furuncle || id:ukb-saige-686.1	Inverse variance weighted	5	0.9 (0.75-1.06)	0.211	0.997
CPXM1	ukb-saige-686.3	Pilonidal cyst || id:ukb-saige-686.3	Inverse variance weighted	5	1 (0.72-1.41)	0.979	0.997
CPXM1	ukb-saige-687	Symptoms affecting skin || id:ukb-saige-687	Inverse variance weighted	5	1.05 (0.94-1.17)	0.431	0.997
CPXM1	ukb-saige-687.1	Rash and other nonspecific skin eruption || id:ukb-saige-687.1	Inverse variance weighted	5	1.09 (0.91-1.3)	0.34	0.997
CPXM1	ukb-saige-687.4	Disturbance of skin sensation || id:ukb-saige-687.4	Inverse variance weighted	5	1.04 (0.89-1.21)	0.624	0.997
CPXM1	ukb-saige-689	Disorder of skin and subcutaneous tissue NOS || id:ukb-saige-689	Inverse variance weighted	5	1.05 (0.92-1.21)	0.465	0.997
CPXM1	ukb-saige-694	Dyschromia and Vitiligo || id:ukb-saige-694	Inverse variance weighted	5	0.95 (0.73-1.23)	0.704	0.997
CPXM1	ukb-saige-694.2	Other dyschromia || id:ukb-saige-694.2	Inverse variance weighted	5	1.01 (0.75-1.35)	0.961	0.997
CPXM1	ukb-saige-695	Erythematous conditions || id:ukb-saige-695	Inverse variance weighted	5	0.89 (0.68-1.17)	0.405	0.997
CPXM1	ukb-saige-695.7	Prurigo and Lichen || id:ukb-saige-695.7	Inverse variance weighted	5	0.8 (0.54-1.17)	0.248	0.997
CPXM1	ukb-saige-696	Psoriasis and related disorders || id:ukb-saige-696	Inverse variance weighted	5	0.89 (0.75-1.06)	0.196	0.997
CPXM1	ukb-saige-696.4	Psoriasis || id:ukb-saige-696.4	Inverse variance weighted	5	0.9 (0.75-1.08)	0.246	0.997
CPXM1	ukb-saige-696.41	Psoriasis vulgaris || id:ukb-saige-696.41	Inverse variance weighted	5	0.96 (0.78-1.17)	0.661	0.997
CPXM1	ukb-saige-696.42	Psoriatic arthropathy || id:ukb-saige-696.42	Inverse variance weighted	5	0.83 (0.61-1.13)	0.247	0.997
CPXM1	ukb-saige-697	Sarcoidosis || id:ukb-saige-697	Inverse variance weighted	5	0.77 (0.54-1.1)	0.149	0.997
CPXM1	ukb-saige-698	Pruritus and related conditions || id:ukb-saige-698	Inverse variance weighted	5	1.06 (0.79-1.42)	0.682	0.997
CPXM1	ukb-saige-701	Other hypertrophic and atrophic conditions of skin || id:ukb-saige-701	Inverse variance weighted	5	1 (0.89-1.13)	0.949	0.997
CPXM1	ukb-saige-701.2	Scar conditions and fibrosis of skin || id:ukb-saige-701.2	Inverse variance weighted	5	1.04 (0.88-1.24)	0.635	0.997
CPXM1	ukb-saige-702	Degenerative skin conditions and other dermatoses || id:ukb-saige-702	Inverse variance weighted	5	1.01 (0.91-1.13)	0.8	0.997
CPXM1	ukb-saige-702.1	Actinic keratosis || id:ukb-saige-702.1	Inverse variance weighted	5	1 (0.81-1.23)	0.989	0.997
CPXM1	ukb-saige-702.2	Seborrheic keratosis || id:ukb-saige-702.2	Inverse variance weighted	5	1.01 (0.83-1.22)	0.935	0.997
CPXM1	ukb-saige-703	Diseases of nail, NOS || id:ukb-saige-703	Inverse variance weighted	5	0.98 (0.78-1.23)	0.863	0.997
CPXM1	ukb-saige-703.1	Ingrowing nail || id:ukb-saige-703.1	Inverse variance weighted	5	1.05 (0.81-1.37)	0.707	0.997
CPXM1	ukb-saige-704	Diseases of hair and hair follicles || id:ukb-saige-704	Inverse variance weighted	5	1.01 (0.9-1.13)	0.842	0.997
CPXM1	ukb-saige-705	Disorders of sweat glands || id:ukb-saige-705	Inverse variance weighted	5	0.92 (0.67-1.27)	0.622	0.997
CPXM1	ukb-saige-705.8	Hyperhidrosis || id:ukb-saige-705.8	Inverse variance weighted	5	0.89 (0.63-1.25)	0.498	0.997
CPXM1	ukb-saige-706	Diseases of sebaceous glands || id:ukb-saige-706	Inverse variance weighted	5	1 (0.92-1.1)	0.944	0.997
CPXM1	ukb-saige-706.2	Sebaceous cyst || id:ukb-saige-706.2	Inverse variance weighted	5	1.01 (0.92-1.1)	0.83	0.997
CPXM1	ukb-saige-707	Chronic ulcer of skin || id:ukb-saige-707	Inverse variance weighted	5	0.96 (0.8-1.16)	0.678	0.997
CPXM1	ukb-saige-707.1	Decubitus ulcer || id:ukb-saige-707.1	Inverse variance weighted	5	0.9 (0.68-1.18)	0.43	0.997
CPXM1	ukb-saige-709	Diffuse diseases of connective tissue || id:ukb-saige-709	Inverse variance weighted	5	0.99 (0.86-1.15)	0.91	0.997
CPXM1	ukb-saige-709.2	Sicca syndrome || id:ukb-saige-709.2	Inverse variance weighted	5	1.07 (0.71-1.63)	0.746	0.997
CPXM1	ukb-saige-709.7	Unspecified diffuse connective tissue disease || id:ukb-saige-709.7	Inverse variance weighted	5	0.96 (0.82-1.13)	0.654	0.997
CPXM1	ukb-saige-710	Osteomyelitis, periostitis, and other infections involving bone || id:ukb-saige-710	Inverse variance weighted	5	1.1 (0.77-1.58)	0.591	0.997
CPXM1	ukb-saige-710.1	Osteomyelitis || id:ukb-saige-710.1	Inverse variance weighted	5	1.17 (0.83-1.66)	0.364	0.997
CPXM1	ukb-saige-714	Rheumatoid arthritis and other inflammatory polyarthropathies || id:ukb-saige-714	Inverse variance weighted	5	1 (0.84-1.2)	0.977	0.997
CPXM1	ukb-saige-714.1	Rheumatoid arthritis || id:ukb-saige-714.1	Inverse variance weighted	5	0.99 (0.84-1.17)	0.892	0.997
CPXM1	ukb-saige-715	Other inflammatory spondylopathies || id:ukb-saige-715	Inverse variance weighted	5	0.95 (0.78-1.17)	0.644	0.997
CPXM1	ukb-saige-715.2	Ankylosing spondylitis || id:ukb-saige-715.2	Inverse variance weighted	5	0.65 (0.47-0.91)	0.011	0.806
CPXM1	ukb-saige-716	Other arthropathies || id:ukb-saige-716	Inverse variance weighted	5	0.99 (0.94-1.04)	0.641	0.997
CPXM1	ukb-saige-716.1	Unspecified polyarthropathy or polyarthritis || id:ukb-saige-716.1	Inverse variance weighted	5	0.85 (0.74-0.98)	0.025	0.847
CPXM1	ukb-saige-716.2	Unspecified monoarthritis || id:ukb-saige-716.2	Inverse variance weighted	5	0.99 (0.92-1.06)	0.681	0.997
CPXM1	ukb-saige-716.9	Arthropathy NOS || id:ukb-saige-716.9	Inverse variance weighted	5	1 (0.95-1.04)	0.888	0.997
CPXM1	ukb-saige-717	Polymyalgia Rheumatica || id:ukb-saige-717	Inverse variance weighted	5	1.06 (0.83-1.35)	0.647	0.997
CPXM1	ukb-saige-720	Spinal stenosis || id:ukb-saige-720	Inverse variance weighted	5	0.83 (0.72-0.95)	0.007	0.768
CPXM1	ukb-saige-721	Spondylosis and allied disorders || id:ukb-saige-721	Inverse variance weighted	5	0.94 (0.86-1.03)	0.2	0.997
CPXM1	ukb-saige-721.1	Spondylosis without myelopathy || id:ukb-saige-721.1	Inverse variance weighted	5	0.96 (0.85-1.08)	0.482	0.997
CPXM1	ukb-saige-722	Intervertebral disc disorders || id:ukb-saige-722	Inverse variance weighted	5	0.89 (0.81-0.97)	0.008	0.768
CPXM1	ukb-saige-722.1	Displacement of intervertebral disc || id:ukb-saige-722.1	Inverse variance weighted	5	0.95 (0.67-1.36)	0.789	0.997
CPXM1	ukb-saige-722.6	Degeneration of intervertebral disc || id:ukb-saige-722.6	Inverse variance weighted	5	0.88 (0.68-1.13)	0.314	0.997
CPXM1	ukb-saige-722.9	Other and unspecified disc disorder || id:ukb-saige-722.9	Inverse variance weighted	5	0.88 (0.76-1.02)	0.096	0.997
CPXM1	ukb-saige-723	Other disorders of cervical region || id:ukb-saige-723	Inverse variance weighted	5	0.89 (0.62-1.28)	0.535	0.997
CPXM1	ukb-saige-724	Other and unspecified disorders of back || id:ukb-saige-724	Inverse variance weighted	5	0.94 (0.78-1.13)	0.488	0.997
CPXM1	ukb-saige-724.9	Other unspecified back disorders || id:ukb-saige-724.9	Inverse variance weighted	5	0.96 (0.78-1.18)	0.695	0.997
CPXM1	ukb-saige-726	Peripheral enthesopathies and allied syndromes || id:ukb-saige-726	Inverse variance weighted	5	0.97 (0.91-1.04)	0.431	0.997
CPXM1	ukb-saige-726.1	Enthesopathy || id:ukb-saige-726.1	Inverse variance weighted	5	0.99 (0.91-1.08)	0.832	0.997
CPXM1	ukb-saige-726.3	Bursitis || id:ukb-saige-726.3	Inverse variance weighted	5	0.97 (0.68-1.39)	0.887	0.997
CPXM1	ukb-saige-727	Other disorders of synovium, tendon, and bursa || id:ukb-saige-727	Inverse variance weighted	5	0.98 (0.89-1.08)	0.682	0.997
CPXM1	ukb-saige-727.1	Synovitis and tenosynovitis || id:ukb-saige-727.1	Inverse variance weighted	5	1.01 (0.86-1.18)	0.945	0.997
CPXM1	ukb-saige-727.4	Ganglion and cyst of synovium, tendon, and bursa || id:ukb-saige-727.4	Inverse variance weighted	5	0.97 (0.84-1.13)	0.714	0.997
CPXM1	ukb-saige-727.5	Rupture of synovium || id:ukb-saige-727.5	Inverse variance weighted	5	0.97 (0.69-1.37)	0.88	0.997
CPXM1	ukb-saige-728	Disorders of muscle, ligament, and fascia || id:ukb-saige-728	Inverse variance weighted	5	0.96 (0.8-1.14)	0.622	0.997
CPXM1	ukb-saige-728.7	Fasciitis || id:ukb-saige-728.7	Inverse variance weighted	5	1.01 (0.84-1.21)	0.938	0.997
CPXM1	ukb-saige-728.71	Contracture of palmar fascia [Dupuytren's disease] || id:ukb-saige-728.71	Inverse variance weighted	5	1.05 (0.84-1.31)	0.683	0.997
CPXM1	ukb-saige-729	Other disorders of soft tissues || id:ukb-saige-729	Inverse variance weighted	5	0.91 (0.81-1.01)	0.072	0.997
CPXM1	ukb-saige-729.1	Rheumatism, unspecified and fibrositis || id:ukb-saige-729.1	Inverse variance weighted	5	0.92 (0.71-1.19)	0.519	0.997
CPXM1	ukb-saige-733	Other disorders of bone and cartilage || id:ukb-saige-733	Inverse variance weighted	5	1.02 (0.87-1.21)	0.789	0.997
CPXM1	ukb-saige-733.4	Aseptic necrosis of bone || id:ukb-saige-733.4	Inverse variance weighted	5	0.86 (0.55-1.33)	0.49	0.997
CPXM1	ukb-saige-733.8	Malunion and nonunion of fracture || id:ukb-saige-733.8	Inverse variance weighted	5	1.13 (0.89-1.42)	0.31	0.997
CPXM1	ukb-saige-735	Acquired foot deformities || id:ukb-saige-735	Inverse variance weighted	5	1.08 (0.99-1.17)	0.094	0.997
CPXM1	ukb-saige-735.2	Acquired toe deformities || id:ukb-saige-735.2	Inverse variance weighted	5	1.06 (0.94-1.19)	0.343	0.997
CPXM1	ukb-saige-735.21	Hammer toe (acquired) || id:ukb-saige-735.21	Inverse variance weighted	5	1.13 (0.92-1.39)	0.241	0.997
CPXM1	ukb-saige-735.23	Hallux rigidus || id:ukb-saige-735.23	Inverse variance weighted	5	0.94 (0.7-1.26)	0.664	0.997
CPXM1	ukb-saige-735.3	Hallux valgus (Bunion) || id:ukb-saige-735.3	Inverse variance weighted	5	1.11 (1-1.23)	0.042	0.997
CPXM1	ukb-saige-736	Other acquired deformities of limbs || id:ukb-saige-736	Inverse variance weighted	5	0.96 (0.79-1.18)	0.725	0.997
CPXM1	ukb-saige-737	Curvature of spine || id:ukb-saige-737	Inverse variance weighted	5	0.73 (0.54-0.98)	0.037	0.997
CPXM1	ukb-saige-737.3	Kyphoscoliosis and scoliosis || id:ukb-saige-737.3	Inverse variance weighted	5	0.7 (0.52-0.94)	0.018	0.847
CPXM1	ukb-saige-738	Other acquired musculoskeletal deformity || id:ukb-saige-738	Inverse variance weighted	5	0.96 (0.78-1.17)	0.666	0.997
CPXM1	ukb-saige-738.4	Acquired spondylolisthesis || id:ukb-saige-738.4	Inverse variance weighted	5	1 (0.81-1.24)	0.99	0.997
CPXM1	ukb-saige-740	Osteoarthrosis || id:ukb-saige-740	Inverse variance weighted	5	1.01 (0.95-1.06)	0.797	0.997
CPXM1	ukb-saige-740.1	Osteoarthritis; localized || id:ukb-saige-740.1	Inverse variance weighted	5	1.02 (0.93-1.11)	0.68	0.997
CPXM1	ukb-saige-740.11	Osteoarthrosis, localized, primary || id:ukb-saige-740.11	Inverse variance weighted	5	1.08 (0.96-1.22)	0.214	0.997
CPXM1	ukb-saige-740.2	Osteoarthrosis, generalized || id:ukb-saige-740.2	Inverse variance weighted	5	0.96 (0.69-1.34)	0.813	0.997
CPXM1	ukb-saige-740.9	Osteoarthrosis NOS || id:ukb-saige-740.9	Inverse variance weighted	5	1 (0.93-1.08)	0.986	0.997
CPXM1	ukb-saige-741	Symptoms and disorders of the joints || id:ukb-saige-741	Inverse variance weighted	5	0.95 (0.83-1.08)	0.434	0.997
CPXM1	ukb-saige-741.2	Stiffness of joint || id:ukb-saige-741.2	Inverse variance weighted	5	0.87 (0.62-1.21)	0.395	0.997
CPXM1	ukb-saige-741.4	Joint effusions || id:ukb-saige-741.4	Inverse variance weighted	5	1.07 (0.81-1.42)	0.629	0.997
CPXM1	ukb-saige-742	Derangement of joint, non-traumatic || id:ukb-saige-742	Inverse variance weighted	5	1.13 (0.96-1.31)	0.134	0.997
CPXM1	ukb-saige-742.9	Other derangement of joint || id:ukb-saige-742.9	Inverse variance weighted	5	1.1 (0.91-1.32)	0.311	0.997
CPXM1	ukb-saige-743	Osteoporosis, osteopenia and pathological fracture || id:ukb-saige-743	Inverse variance weighted	5	1.07 (0.97-1.17)	0.191	0.997
CPXM1	ukb-saige-743.1	Osteoporosis || id:ukb-saige-743.1	Inverse variance weighted	5	1.03 (0.93-1.15)	0.544	0.997
CPXM1	ukb-saige-743.11	Osteoporosis NOS || id:ukb-saige-743.11	Inverse variance weighted	5	1.02 (0.91-1.14)	0.737	0.997
CPXM1	ukb-saige-743.13	Other specified osteoporosis || id:ukb-saige-743.13	Inverse variance weighted	5	0.95 (0.64-1.42)	0.817	0.997
CPXM1	ukb-saige-743.2	Pathologic fracture || id:ukb-saige-743.2	Inverse variance weighted	5	1.06 (0.58-1.93)	0.846	0.997
CPXM1	ukb-saige-743.9	Osteopenia or other disorder of bone and cartilage || id:ukb-saige-743.9	Inverse variance weighted	5	1.3 (0.97-1.73)	0.077	0.997
CPXM1	ukb-saige-745	Pain in joint || id:ukb-saige-745	Inverse variance weighted	5	1 (0.91-1.1)	0.973	0.997
CPXM1	ukb-saige-747	Cardiac and circulatory congenital anomalies || id:ukb-saige-747	Inverse variance weighted	5	1.12 (0.96-1.31)	0.156	0.997
CPXM1	ukb-saige-747.1	Cardiac congenital anomalies || id:ukb-saige-747.1	Inverse variance weighted	5	1.12 (0.95-1.32)	0.165	0.997
CPXM1	ukb-saige-747.11	Cardiac shunt/ heart septal defect || id:ukb-saige-747.11	Inverse variance weighted	5	1.19 (0.85-1.68)	0.306	0.997
CPXM1	ukb-saige-747.13	Congenital anomalies of great vessels || id:ukb-saige-747.13	Inverse variance weighted	5	1.05 (0.83-1.33)	0.697	0.997
CPXM1	ukb-saige-750	Digestive congenital anomalies || id:ukb-saige-750	Inverse variance weighted	5	0.99 (0.73-1.35)	0.953	0.997
CPXM1	ukb-saige-751	Genitourinary congenital anomalies || id:ukb-saige-751	Inverse variance weighted	5	1.11 (0.86-1.44)	0.41	0.997
CPXM1	ukb-saige-751.1	Congenital anomalies of genital organs || id:ukb-saige-751.1	Inverse variance weighted	5	1.09 (0.8-1.48)	0.58	0.997
CPXM1	ukb-saige-751.2	Congenital anomalies of urinary system || id:ukb-saige-751.2	Inverse variance weighted	5	1.13 (0.78-1.64)	0.516	0.997
CPXM1	ukb-saige-756	Other congenital musculoskeletal anomalies || id:ukb-saige-756	Inverse variance weighted	5	0.95 (0.68-1.34)	0.79	0.997
CPXM1	ukb-saige-760	Back pain || id:ukb-saige-760	Inverse variance weighted	5	0.95 (0.87-1.02)	0.16	0.997
CPXM1	ukb-saige-761	Cervicalgia || id:ukb-saige-761	Inverse variance weighted	5	1.07 (0.88-1.3)	0.527	0.997
CPXM1	ukb-saige-764	Sciatica || id:ukb-saige-764	Inverse variance weighted	5	0.88 (0.74-1.04)	0.128	0.997
CPXM1	ukb-saige-766	Neuralgia, neuritis, and radiculitis NOS || id:ukb-saige-766	Inverse variance weighted	5	0.97 (0.77-1.24)	0.819	0.997
CPXM1	ukb-saige-770	Myalgia and myositis unspecified || id:ukb-saige-770	Inverse variance weighted	5	1.28 (0.92-1.77)	0.139	0.997
CPXM1	ukb-saige-771	Musculoskeletal symptoms referable to limbs || id:ukb-saige-771	Inverse variance weighted	5	0.93 (0.83-1.04)	0.205	0.997
CPXM1	ukb-saige-771.1	Swelling of limb || id:ukb-saige-771.1	Inverse variance weighted	5	0.89 (0.79-1)	0.059	0.997
CPXM1	ukb-saige-772	Symptoms of the muscles || id:ukb-saige-772	Inverse variance weighted	5	0.82 (0.6-1.13)	0.228	0.997
CPXM1	ukb-saige-773	Pain in limb || id:ukb-saige-773	Inverse variance weighted	5	0.95 (0.86-1.05)	0.319	0.997
CPXM1	ukb-saige-781	Symptoms involving nervous and musculoskeletal systems || id:ukb-saige-781	Inverse variance weighted	5	0.96 (0.74-1.24)	0.742	0.997
CPXM1	ukb-saige-782	Symptoms involving skin and other integumentary tissue || id:ukb-saige-782	Inverse variance weighted	5	0.97 (0.8-1.18)	0.776	0.997
CPXM1	ukb-saige-782.3	Edema || id:ukb-saige-782.3	Inverse variance weighted	5	0.93 (0.76-1.14)	0.467	0.997
CPXM1	ukb-saige-783	Fever of unknown origin || id:ukb-saige-783	Inverse variance weighted	5	0.9 (0.79-1.03)	0.123	0.997
CPXM1	ukb-saige-785	Abdominal pain || id:ukb-saige-785	Inverse variance weighted	5	1 (0.96-1.04)	0.931	0.997
CPXM1	ukb-saige-788	Syncope and collapse || id:ukb-saige-788	Inverse variance weighted	5	0.93 (0.85-1.03)	0.165	0.997
CPXM1	ukb-saige-789	Nausea and vomiting || id:ukb-saige-789	Inverse variance weighted	5	1.04 (0.96-1.12)	0.38	0.997
CPXM1	ukb-saige-790	Nonspecific findings on examination of blood || id:ukb-saige-790	Inverse variance weighted	5	1 (0.84-1.19)	0.979	0.997
CPXM1	ukb-saige-790.6	Other abnormal blood chemistry || id:ukb-saige-790.6	Inverse variance weighted	5	1 (0.85-1.18)	0.978	0.997
CPXM1	ukb-saige-791	Gangrene || id:ukb-saige-791	Inverse variance weighted	5	0.82 (0.55-1.23)	0.342	0.997
CPXM1	ukb-saige-793	Nonspecific abnormal findings on radiological and other examination of musculoskeletal system || id:ukb-saige-793	Inverse variance weighted	5	1.01 (0.74-1.37)	0.973	0.997
CPXM1	ukb-saige-793.2	Nonspecific abnormal findings on radiological and other examination of other intrathoracic organs (echocardiogram, etc) || id:ukb-saige-793.2	Inverse variance weighted	5	1.07 (0.75-1.51)	0.714	0.997
CPXM1	ukb-saige-798	Malaise and fatigue || id:ukb-saige-798	Inverse variance weighted	5	0.97 (0.84-1.12)	0.699	0.997
CPXM1	ukb-saige-798.1	Chronic fatigue syndrome || id:ukb-saige-798.1	Inverse variance weighted	5	1.15 (0.79-1.66)	0.467	0.997
CPXM1	ukb-saige-800	Fracture of lower limb || id:ukb-saige-800	Inverse variance weighted	5	1 (0.9-1.1)	0.963	0.997
CPXM1	ukb-saige-800.1	Fracture of neck of femur || id:ukb-saige-800.1	Inverse variance weighted	5	0.95 (0.78-1.15)	0.581	0.997
CPXM1	ukb-saige-800.3	Fracture of tibia and fibula || id:ukb-saige-800.3	Inverse variance weighted	5	1.08 (0.78-1.5)	0.654	0.997
CPXM1	ukb-saige-800.4	Fracture of patella || id:ukb-saige-800.4	Inverse variance weighted	5	1.12 (0.84-1.51)	0.44	0.997
CPXM1	ukb-saige-801	Fracture of ankle and foot || id:ukb-saige-801	Inverse variance weighted	5	0.87 (0.73-1.03)	0.105	0.997
CPXM1	ukb-saige-801.1	Fracture of foot || id:ukb-saige-801.1	Inverse variance weighted	5	0.89 (0.73-1.08)	0.232	0.997
CPXM1	ukb-saige-802	Fracture of pelvis || id:ukb-saige-802	Inverse variance weighted	5	0.95 (0.7-1.29)	0.747	0.997
CPXM1	ukb-saige-803	Fracture of upper limb || id:ukb-saige-803	Inverse variance weighted	5	1.04 (0.95-1.14)	0.402	0.997
CPXM1	ukb-saige-803.1	Fracture of humerus || id:ukb-saige-803.1	Inverse variance weighted	5	0.92 (0.75-1.12)	0.411	0.997
CPXM1	ukb-saige-803.2	Fracture of radius and ulna || id:ukb-saige-803.2	Inverse variance weighted	5	1 (0.89-1.12)	0.998	0.998
CPXM1	ukb-saige-803.3	Fracture of clavicle or scapula || id:ukb-saige-803.3	Inverse variance weighted	5	1.3 (1.05-1.6)	0.015	0.806
CPXM1	ukb-saige-804	Fracture of hand or wrist || id:ukb-saige-804	Inverse variance weighted	5	0.91 (0.79-1.05)	0.203	0.997
CPXM1	ukb-saige-805	Fracture of vertebral column without mention of spinal cord injury || id:ukb-saige-805	Inverse variance weighted	5	0.96 (0.76-1.2)	0.709	0.997
CPXM1	ukb-saige-807	Fracture of ribs || id:ukb-saige-807	Inverse variance weighted	5	0.98 (0.73-1.32)	0.888	0.997
CPXM1	ukb-saige-809	Fracture of unspecified bones || id:ukb-saige-809	Inverse variance weighted	5	0.99 (0.79-1.25)	0.94	0.997
CPXM1	ukb-saige-818	Intracranial hemorrhage (injury) || id:ukb-saige-818	Inverse variance weighted	5	1.2 (0.84-1.72)	0.318	0.997
CPXM1	ukb-saige-819	Skull and face fracture and other intercranial injury || id:ukb-saige-819	Inverse variance weighted	5	1 (0.86-1.16)	0.983	0.997
CPXM1	ukb-saige-823	Torus fracture || id:ukb-saige-823	Inverse variance weighted	5	1.01 (0.76-1.36)	0.93	0.997
CPXM1	ukb-saige-830	Dislocation || id:ukb-saige-830	Inverse variance weighted	5	1.03 (0.82-1.29)	0.808	0.997
CPXM1	ukb-saige-835	Internal derangement of knee || id:ukb-saige-835	Inverse variance weighted	5	1.04 (0.98-1.12)	0.208	0.997
CPXM1	ukb-saige-836	Traumatic arthropathy || id:ukb-saige-836	Inverse variance weighted	5	1.23 (0.79-1.9)	0.363	0.997
CPXM1	ukb-saige-850	Hemorrhage or hematoma complicating a procedure || id:ukb-saige-850	Inverse variance weighted	5	0.99 (0.88-1.11)	0.856	0.997
CPXM1	ukb-saige-853	Complication of colostomy or enterostomy || id:ukb-saige-853	Inverse variance weighted	5	0.96 (0.6-1.55)	0.874	0.997
CPXM1	ukb-saige-854	Complications of cardiac/vascular device, implant, and graft || id:ukb-saige-854	Inverse variance weighted	5	1.06 (0.84-1.33)	0.621	0.997
CPXM1	ukb-saige-857	Mechanical complication of unspecified genitourinary device, implant, and graft || id:ukb-saige-857	Inverse variance weighted	5	1.03 (0.81-1.3)	0.81	0.997
CPXM1	ukb-saige-858	Complication of internal orthopedic device || id:ukb-saige-858	Inverse variance weighted	5	0.91 (0.78-1.05)	0.186	0.997
CPXM1	ukb-saige-859	Complication due to other implant and internal device || id:ukb-saige-859	Inverse variance weighted	5	0.98 (0.85-1.14)	0.807	0.997
CPXM1	ukb-saige-870	Open wounds of head; neck; and trunk || id:ukb-saige-870	Inverse variance weighted	5	1.06 (0.92-1.23)	0.397	0.997
CPXM1	ukb-saige-870.3	Other open wound of head and face || id:ukb-saige-870.3	Inverse variance weighted	5	1.15 (0.93-1.42)	0.197	0.997
CPXM1	ukb-saige-871	Open wounds of extremities || id:ukb-saige-871	Inverse variance weighted	5	1.04 (0.92-1.18)	0.546	0.997
CPXM1	ukb-saige-907	Injuries to the nervous system || id:ukb-saige-907	Inverse variance weighted	5	0.96 (0.75-1.23)	0.737	0.997
CPXM1	ukb-saige-915	Superficial injury without mention of infection || id:ukb-saige-915	Inverse variance weighted	5	0.99 (0.87-1.12)	0.824	0.997
CPXM1	ukb-saige-916	Contusion || id:ukb-saige-916	Inverse variance weighted	5	1.1 (0.89-1.36)	0.387	0.997
CPXM1	ukb-saige-939	Atopic/contact dermatitis due to other or unspecified || id:ukb-saige-939	Inverse variance weighted	5	0.9 (0.68-1.18)	0.431	0.997
CPXM1	ukb-saige-946	Anaphylactic shock NOS || id:ukb-saige-946	Inverse variance weighted	5	0.93 (0.61-1.41)	0.719	0.997
CPXM1	ukb-saige-960	Poisoning by antibiotics || id:ukb-saige-960	Inverse variance weighted	5	0.97 (0.91-1.04)	0.378	0.997
CPXM1	ukb-saige-960.2	Allergy/adverse effect of penicillin || id:ukb-saige-960.2	Inverse variance weighted	5	0.96 (0.9-1.03)	0.271	0.997
CPXM1	ukb-saige-961	Poisoning by other anti-infectives || id:ukb-saige-961	Inverse variance weighted	5	1.06 (0.84-1.34)	0.626	0.997
CPXM1	ukb-saige-961.1	Poisoning/allergy of sulfonamides || id:ukb-saige-961.1	Inverse variance weighted	5	1.12 (0.85-1.48)	0.422	0.997
CPXM1	ukb-saige-965	Poisoning by analgesics, antipyretics, and antirheumatics || id:ukb-saige-965	Inverse variance weighted	5	0.97 (0.86-1.08)	0.57	0.997
CPXM1	ukb-saige-965.1	Opiates and related narcotics causing adverse effects in therapeutic use || id:ukb-saige-965.1	Inverse variance weighted	5	1.26 (0.98-1.61)	0.069	0.997
CPXM1	ukb-saige-966	Poisoning by anticonvulsants and anti-Parkinsonism drugs || id:ukb-saige-966	Inverse variance weighted	5	1.1 (0.67-1.81)	0.703	0.997
CPXM1	ukb-saige-967	Adverse effects of sedatives or other central nervous system depressants and anesthetics || id:ukb-saige-967	Inverse variance weighted	5	0.81 (0.49-1.32)	0.399	0.997
CPXM1	ukb-saige-969	Poisoning by psychotropic agents || id:ukb-saige-969	Inverse variance weighted	5	0.85 (0.7-1.02)	0.083	0.997
CPXM1	ukb-saige-979	Adverse drug events and drug allergies || id:ukb-saige-979	Inverse variance weighted	5	1.07 (0.78-1.46)	0.675	0.997
CPXM1	ukb-saige-990	Effects radiation NOS || id:ukb-saige-990	Inverse variance weighted	5	0.93 (0.79-1.09)	0.37	0.997
CPXM1	ukb-saige-994	Sepsis and SIRS || id:ukb-saige-994	Inverse variance weighted	5	0.99 (0.85-1.16)	0.916	0.997
CPXM1	ukb-saige-994.2	Sepsis || id:ukb-saige-994.2	Inverse variance weighted	5	0.99 (0.85-1.16)	0.916	0.997
