# Supplementary material for: Genetic prioritisation of candidate drug targets for glaucoma through multi-trait and multi-omics integration
Source: Eye Vis (Lond). 2025 Jul 10;12:26. doi: 10.1186/s40662-025-00442-4 (PMC12243406; doi:10.1186/s40662-025-00442-4)
Supplement: Supplementary file 11 — Additional file 11. Table S4. The associations of FLT4 with traits in UKB-SAIGE in the Mendelian randomization phenome-wide association study. [file 40662_2025_442_MOESM11_ESM.xlsx]

## Sheet: Sheet1
Additional File 11. Table S4. The associations of FLT4 with traits in UKB-SAIGE in the Mendelian randomization phenome-wide association study.
Gene	id.outcome	outcome	Method	N snp	OR	P value	P value (FDR corrected)
FLT4	ukb-saige-008	Intestinal infection || id:ukb-saige-008	Inverse variance weighted	3	0.94(0.74-1.21)	0.647	0.99
FLT4	ukb-saige-008.5	Bacterial enteritis || id:ukb-saige-008.5	Inverse variance weighted	3	0.89(0.6-1.32)	0.566	0.99
FLT4	ukb-saige-008.52	Intestinal infection due to C. difficile || id:ukb-saige-008.52	Inverse variance weighted	3	1.12(0.5-2.52)	0.786	0.99
FLT4	ukb-saige-008.6	Viral Enteritis || id:ukb-saige-008.6	Inverse variance weighted	3	0.74(0.25-2.17)	0.577	0.99
FLT4	ukb-saige-038	Septicemia || id:ukb-saige-038	Inverse variance weighted	3	1.04(0.75-1.44)	0.815	0.991
FLT4	ukb-saige-038.1	Gram negative septicemia || id:ukb-saige-038.1	Inverse variance weighted	3	1.04(0.51-2.13)	0.914	0.994
FLT4	ukb-saige-041	Bacterial infection NOS || id:ukb-saige-041	Inverse variance weighted	3	1.09(0.86-1.39)	0.478	0.99
FLT4	ukb-saige-041.1	Staphylococcus infections || id:ukb-saige-041.1	Inverse variance weighted	3	1.46(1.01-2.11)	0.046	0.99
FLT4	ukb-saige-041.2	Streptococcus infection || id:ukb-saige-041.2	Inverse variance weighted	3	0.82(0.36-1.9)	0.651	0.99
FLT4	ukb-saige-041.4	E. coli || id:ukb-saige-041.4	Inverse variance weighted	3	0.89(0.6-1.32)	0.56	0.99
FLT4	ukb-saige-070	Viral hepatitis || id:ukb-saige-070	Inverse variance weighted	3	0.67(0.34-1.31)	0.245	0.99
FLT4	ukb-saige-078	Viral warts & HPV || id:ukb-saige-078	Inverse variance weighted	3	1.19(0.59-2.4)	0.631	0.99
FLT4	ukb-saige-079	Viral infection || id:ukb-saige-079	Inverse variance weighted	3	0.76(0.52-1.13)	0.176	0.99
FLT4	ukb-saige-080	Postoperative infection || id:ukb-saige-080	Inverse variance weighted	3	0.94(0.69-1.29)	0.71	0.99
FLT4	ukb-saige-081	Infection/inflammation of internal prosthetic device; implant; and graft || id:ukb-saige-081	Inverse variance weighted	3	1.29(0.85-1.95)	0.227	0.99
FLT4	ukb-saige-1000	Burns || id:ukb-saige-1000	Inverse variance weighted	3	1.38(0.59-3.26)	0.457	0.99
FLT4	ukb-saige-1001	Foreign body injury || id:ukb-saige-1001	Inverse variance weighted	3	1.05(0.58-1.9)	0.872	0.994
FLT4	ukb-saige-1002	Symptoms concerning nutrition, metabolism, and development || id:ukb-saige-1002	Inverse variance weighted	3	1(0.74-1.37)	0.975	1
FLT4	ukb-saige-1005	Other symptoms || id:ukb-saige-1005	Inverse variance weighted	3	0.94(0.52-1.69)	0.826	0.991
FLT4	ukb-saige-1008	Crushing or internal injury to organs || id:ukb-saige-1008	Inverse variance weighted	3	1.89(0.99-3.61)	0.055	0.99
FLT4	ukb-saige-1009	Injury, NOS || id:ukb-saige-1009	Inverse variance weighted	3	1.14(0.86-1.52)	0.368	0.99
FLT4	ukb-saige-1010	Other tests || id:ukb-saige-1010	Inverse variance weighted	3	1.11(0.85-1.46)	0.436	0.99
FLT4	ukb-saige-1011	Complications of surgical and medical procedures || id:ukb-saige-1011	Inverse variance weighted	3	1.07(0.86-1.33)	0.531	0.99
FLT4	ukb-saige-1015	Effects of other external causes || id:ukb-saige-1015	Inverse variance weighted	3	0.94(0.68-1.31)	0.73	0.99
FLT4	ukb-saige-1019	Other ill-defined and unknown causes of morbidity and mortality || id:ukb-saige-1019	Inverse variance weighted	3	1.06(0.84-1.34)	0.621	0.99
FLT4	ukb-saige-112	Candidiasis || id:ukb-saige-112	Inverse variance weighted	3	0.79(0.51-1.24)	0.313	0.99
FLT4	ukb-saige-145	Cancer of mouth || id:ukb-saige-145	Inverse variance weighted	3	1.17(0.52-2.64)	0.699	0.99
FLT4	ukb-saige-149	Cancer of larynx, pharynx, nasal cavities || id:ukb-saige-149	Inverse variance weighted	3	1.12(0.49-2.54)	0.788	0.99
FLT4	ukb-saige-150	Cancer of esophagus || id:ukb-saige-150	Inverse variance weighted	3	1.52(0.57-4.06)	0.408	0.99
FLT4	ukb-saige-151	Cancer of stomach || id:ukb-saige-151	Inverse variance weighted	3	0.69(0.27-1.76)	0.436	0.99
FLT4	ukb-saige-153	Colorectal cancer || id:ukb-saige-153	Inverse variance weighted	3	1.2(0.8-1.79)	0.382	0.99
FLT4	ukb-saige-153.2	Colon cancer || id:ukb-saige-153.2	Inverse variance weighted	3	1.04(0.67-1.62)	0.862	0.994
FLT4	ukb-saige-153.3	Malignant neoplasm of rectum, rectosigmoid junction, and anus || id:ukb-saige-153.3	Inverse variance weighted	3	1.45(0.86-2.45)	0.163	0.99
FLT4	ukb-saige-157	Pancreatic cancer || id:ukb-saige-157	Inverse variance weighted	3	0.65(0.15-2.7)	0.549	0.99
FLT4	ukb-saige-158	Neoplasm of unspecified nature of digestive system || id:ukb-saige-158	Inverse variance weighted	3	1.06(0.57-2)	0.847	0.994
FLT4	ukb-saige-159	Malignant neoplasm of other and ill-defined sites within the digestive organs and peritoneum || id:ukb-saige-159	Inverse variance weighted	3	1.05(0.79-1.39)	0.745	0.99
FLT4	ukb-saige-165	Cancer within the respiratory system || id:ukb-saige-165	Inverse variance weighted	3	0.95(0.55-1.66)	0.869	0.994
FLT4	ukb-saige-165.1	Cancer of bronchus; lung || id:ukb-saige-165.1	Inverse variance weighted	3	0.97(0.44-2.14)	0.935	0.999
FLT4	ukb-saige-172	Skin cancer || id:ukb-saige-172	Inverse variance weighted	3	1.06(0.86-1.32)	0.567	0.99
FLT4	ukb-saige-172.1	Melanomas of skin, dx or hx || id:ukb-saige-172.1	Inverse variance weighted	3	1.3(0.88-1.94)	0.19	0.99
FLT4	ukb-saige-172.11	Melanomas of skin || id:ukb-saige-172.11	Inverse variance weighted	3	1.3(0.88-1.94)	0.19	0.99
FLT4	ukb-saige-172.2	Other non-epithelial cancer of skin || id:ukb-saige-172.2	Inverse variance weighted	3	1(0.77-1.31)	0.98	1
FLT4	ukb-saige-172.3	Carcinoma in situ of skin || id:ukb-saige-172.3	Inverse variance weighted	3	1.37(0.61-3.06)	0.442	0.99
FLT4	ukb-saige-174	Breast cancer || id:ukb-saige-174	Inverse variance weighted	3	1.09(0.9-1.32)	0.371	0.99
FLT4	ukb-saige-174.1	Breast cancer [female] || id:ukb-saige-174.1	Inverse variance weighted	3	1.09(0.9-1.32)	0.36	0.99
FLT4	ukb-saige-174.11	Malignant neoplasm of female breast || id:ukb-saige-174.11	Inverse variance weighted	3	1.06(0.87-1.29)	0.575	0.99
FLT4	ukb-saige-175	Acquired absence of breast || id:ukb-saige-175	Inverse variance weighted	3	1.32(0.67-2.57)	0.42	0.99
FLT4	ukb-saige-180	Cervical cancer and dysplasia || id:ukb-saige-180	Inverse variance weighted	3	0.99(0.7-1.4)	0.959	0.999
FLT4	ukb-saige-180.1	Cervical cancer || id:ukb-saige-180.1	Inverse variance weighted	3	1.1(0.55-2.2)	0.782	0.99
FLT4	ukb-saige-180.3	Cervical intraepithelial neoplasia [CIN] [Cervical dysplasia] || id:ukb-saige-180.3	Inverse variance weighted	3	0.96(0.61-1.5)	0.845	0.994
FLT4	ukb-saige-182	Malignant neoplasm of uterus || id:ukb-saige-182	Inverse variance weighted	3	1.02(0.54-1.93)	0.954	0.999
FLT4	ukb-saige-184	Cancer of other female genital organs || id:ukb-saige-184	Inverse variance weighted	3	0.76(0.47-1.24)	0.28	0.99
FLT4	ukb-saige-184.1	Malignant neoplasm of ovary and other uterine adnexa || id:ukb-saige-184.1	Inverse variance weighted	3	0.73(0.36-1.45)	0.366	0.99
FLT4	ukb-saige-184.11	Malignant neoplasm of ovary || id:ukb-saige-184.11	Inverse variance weighted	3	0.7(0.36-1.37)	0.303	0.99
FLT4	ukb-saige-187.2	Malignant neoplasm of testis || id:ukb-saige-187.2	Inverse variance weighted	3	0.84(0.6-1.18)	0.313	0.99
FLT4	ukb-saige-189	Cancer of urinary organs (incl. kidney and bladder) || id:ukb-saige-189	Inverse variance weighted	3	1.13(0.73-1.73)	0.59	0.99
FLT4	ukb-saige-189.1	Cancer of kidney and renal pelvis || id:ukb-saige-189.1	Inverse variance weighted	3	0.59(0.31-1.12)	0.105	0.99
FLT4	ukb-saige-189.11	Malignant neoplasm of kidney, except pelvis || id:ukb-saige-189.11	Inverse variance weighted	3	0.56(0.29-1.08)	0.083	0.99
FLT4	ukb-saige-189.2	Cancer of bladder || id:ukb-saige-189.2	Inverse variance weighted	3	1.24(0.75-2.04)	0.403	0.99
FLT4	ukb-saige-189.21	Malignant neoplasm of bladder || id:ukb-saige-189.21	Inverse variance weighted	3	1.13(0.59-2.16)	0.714	0.99
FLT4	ukb-saige-191	Manlignant and unknown neoplasms of brain and nervous system || id:ukb-saige-191	Inverse variance weighted	3	0.51(0.23-1.15)	0.104	0.99
FLT4	ukb-saige-191.1	Cancer of brain and nervous system || id:ukb-saige-191.1	Inverse variance weighted	3	0.67(0.27-1.64)	0.384	0.99
FLT4	ukb-saige-195	Cancer, suspected or other || id:ukb-saige-195	Inverse variance weighted	3	0.94(0.78-1.13)	0.52	0.99
FLT4	ukb-saige-195.1	Malignant neoplasm, other || id:ukb-saige-195.1	Inverse variance weighted	3	0.94(0.78-1.14)	0.561	0.99
FLT4	ukb-saige-197	Chemotherapy || id:ukb-saige-197	Inverse variance weighted	3	0.85(0.73-0.98)	0.023	0.99
FLT4	ukb-saige-198	Secondary malignant neoplasm || id:ukb-saige-198	Inverse variance weighted	3	0.88(0.63-1.23)	0.448	0.99
FLT4	ukb-saige-198.1	Secondary malignancy of lymph nodes || id:ukb-saige-198.1	Inverse variance weighted	3	0.89(0.67-1.18)	0.417	0.99
FLT4	ukb-saige-198.2	Secondary malignancy of respiratory organs || id:ukb-saige-198.2	Inverse variance weighted	3	0.93(0.59-1.44)	0.73	0.99
FLT4	ukb-saige-198.3	Secondary malignant neoplasm of digestive systems || id:ukb-saige-198.3	Inverse variance weighted	3	0.88(0.51-1.52)	0.648	0.99
FLT4	ukb-saige-198.4	Secondary malignant neoplasm of liver || id:ukb-saige-198.4	Inverse variance weighted	3	0.75(0.43-1.31)	0.307	0.99
FLT4	ukb-saige-198.5	Secondary malignancy of brain/spine || id:ukb-saige-198.5	Inverse variance weighted	3	0.92(0.33-2.56)	0.874	0.994
FLT4	ukb-saige-199	Neoplasm of uncertain behavior || id:ukb-saige-199	Inverse variance weighted	3	0.92(0.53-1.59)	0.754	0.99
FLT4	ukb-saige-200	Myeloproliferative disease || id:ukb-saige-200	Inverse variance weighted	3	0.58(0.14-2.34)	0.442	0.99
FLT4	ukb-saige-202	Cancer of other lymphoid, histiocytic tissue || id:ukb-saige-202	Inverse variance weighted	3	0.72(0.47-1.11)	0.137	0.99
FLT4	ukb-saige-202.2	Non-Hodgkins lymphoma || id:ukb-saige-202.2	Inverse variance weighted	3	0.54(0.33-0.87)	0.012	0.99
FLT4	ukb-saige-202.24	Large cell lymphoma || id:ukb-saige-202.24	Inverse variance weighted	3	0.74(0.31-1.74)	0.49	0.99
FLT4	ukb-saige-204	Leukemia || id:ukb-saige-204	Inverse variance weighted	3	1.03(0.62-1.71)	0.901	0.994
FLT4	ukb-saige-204.1	Lymphoid leukemia || id:ukb-saige-204.1	Inverse variance weighted	3	0.77(0.33-1.82)	0.554	0.99
FLT4	ukb-saige-204.12	Lymphoid leukemia, chronic || id:ukb-saige-204.12	Inverse variance weighted	3	0.76(0.31-1.88)	0.556	0.99
FLT4	ukb-saige-204.4	Multiple myeloma || id:ukb-saige-204.4	Inverse variance weighted	3	0.97(0.41-2.34)	0.953	0.999
FLT4	ukb-saige-208	Benign neoplasm of colon || id:ukb-saige-208	Inverse variance weighted	3	0.86(0.74-1.01)	0.061	0.99
FLT4	ukb-saige-210	Benign neoplasm of lip, oral cavity, and pharynx || id:ukb-saige-210	Inverse variance weighted	3	0.92(0.4-2.12)	0.838	0.994
FLT4	ukb-saige-211	Benign neoplasm of other parts of digestive system || id:ukb-saige-211	Inverse variance weighted	3	0.98(0.58-1.65)	0.941	0.999
FLT4	ukb-saige-214	Lipoma || id:ukb-saige-214	Inverse variance weighted	3	0.83(0.64-1.07)	0.153	0.99
FLT4	ukb-saige-214.1	Lipoma of skin and subcutaneous tissue || id:ukb-saige-214.1	Inverse variance weighted	3	0.84(0.62-1.14)	0.258	0.99
FLT4	ukb-saige-215	Other benign neoplasm of connective and other soft tissue || id:ukb-saige-215	Inverse variance weighted	3	1.2(0.65-2.24)	0.557	0.99
FLT4	ukb-saige-216	Benign neoplasm of skin || id:ukb-saige-216	Inverse variance weighted	3	1(0.67-1.5)	0.985	1
FLT4	ukb-saige-217	Vascular hamartomas and non-neoplastic nevi || id:ukb-saige-217	Inverse variance weighted	3	0.81(0.17-3.86)	0.795	0.99
FLT4	ukb-saige-217.1	Nevus, non-neoplastic || id:ukb-saige-217.1	Inverse variance weighted	3	0.76(0.16-3.49)	0.72	0.99
FLT4	ukb-saige-218	Benign neoplasm of uterus || id:ukb-saige-218	Inverse variance weighted	3	0.96(0.71-1.29)	0.768	0.99
FLT4	ukb-saige-218.1	Uterine leiomyoma || id:ukb-saige-218.1	Inverse variance weighted	3	0.91(0.66-1.24)	0.542	0.99
FLT4	ukb-saige-220	Benign neoplasm of ovary || id:ukb-saige-220	Inverse variance weighted	3	1.1(0.5-2.43)	0.805	0.99
FLT4	ukb-saige-225	Benign neoplasm of brain and other parts of nervous system || id:ukb-saige-225	Inverse variance weighted	3	1.11(0.3-4.04)	0.879	0.994
FLT4	ukb-saige-225.1	Benign neoplasm of brain, cranial nerves, meninges || id:ukb-saige-225.1	Inverse variance weighted	3	1.08(0.27-4.25)	0.916	0.994
FLT4	ukb-saige-227	Benign neoplasm of other endocrine glands and related structures || id:ukb-saige-227	Inverse variance weighted	3	1.29(0.64-2.58)	0.477	0.99
FLT4	ukb-saige-228	Hemangioma and lymphangioma, any site || id:ukb-saige-228	Inverse variance weighted	3	0.79(0.47-1.32)	0.368	0.99
FLT4	ukb-saige-229	Benign neoplasm of unspecified sites || id:ukb-saige-229	Inverse variance weighted	3	0.75(0.49-1.13)	0.172	0.99
FLT4	ukb-saige-240	Simple and unspecified goiter || id:ukb-saige-240	Inverse variance weighted	3	1.06(0.46-2.45)	0.891	0.994
FLT4	ukb-saige-241	Nontoxic nodular goiter || id:ukb-saige-241	Inverse variance weighted	3	1.02(0.55-1.87)	0.96	0.999
FLT4	ukb-saige-241.2	Nontoxic multinodular goiter || id:ukb-saige-241.2	Inverse variance weighted	3	1.06(0.48-2.34)	0.884	0.994
FLT4	ukb-saige-242	Thyrotoxicosis with or without goiter || id:ukb-saige-242	Inverse variance weighted	3	1.19(0.74-1.92)	0.476	0.99
FLT4	ukb-saige-244	Hypothyroidism || id:ukb-saige-244	Inverse variance weighted	3	0.9(0.75-1.08)	0.249	0.99
FLT4	ukb-saige-244.1	Secondary hypothyroidism || id:ukb-saige-244.1	Inverse variance weighted	3	0.79(0.42-1.47)	0.45	0.99
FLT4	ukb-saige-244.4	Hypothyroidism NOS || id:ukb-saige-244.4	Inverse variance weighted	3	0.89(0.74-1.07)	0.21	0.99
FLT4	ukb-saige-250	Diabetes mellitus || id:ukb-saige-250	Inverse variance weighted	3	0.99(0.84-1.15)	0.85	0.994
FLT4	ukb-saige-250.1	Type 1 diabetes || id:ukb-saige-250.1	Inverse variance weighted	3	0.71(0.47-1.06)	0.091	0.99
FLT4	ukb-saige-250.2	Type 2 diabetes || id:ukb-saige-250.2	Inverse variance weighted	3	1(0.85-1.18)	0.972	1
FLT4	ukb-saige-250.23	Type 2 diabetes with ophthalmic manifestations || id:ukb-saige-250.23	Inverse variance weighted	3	1.48(0.83-2.64)	0.18	0.99
FLT4	ukb-saige-250.24	Type 2 diabetes with neurological manifestations || id:ukb-saige-250.24	Inverse variance weighted	3	0.88(0.36-2.12)	0.774	0.99
FLT4	ukb-saige-250.4	Abnormal glucose || id:ukb-saige-250.4	Inverse variance weighted	3	0.87(0.4-1.91)	0.729	0.99
FLT4	ukb-saige-250.7	Diabetic retinopathy || id:ukb-saige-250.7	Inverse variance weighted	3	1.28(0.73-2.26)	0.39	0.99
FLT4	ukb-saige-251	Other disorders of pancreatic internal secretion || id:ukb-saige-251	Inverse variance weighted	3	1.38(0.51-3.76)	0.524	0.99
FLT4	ukb-saige-251.1	Hypoglycemia || id:ukb-saige-251.1	Inverse variance weighted	3	1.38(0.51-3.74)	0.526	0.99
FLT4	ukb-saige-252	Disorders of parathyroid gland || id:ukb-saige-252	Inverse variance weighted	3	1.31(0.65-2.63)	0.447	0.99
FLT4	ukb-saige-252.1	Hyperparathyroidism || id:ukb-saige-252.1	Inverse variance weighted	3	1.73(0.8-3.71)	0.162	0.99
FLT4	ukb-saige-253	Disorders of the pituitary gland and its hypothalamic control || id:ukb-saige-253	Inverse variance weighted	3	1.04(0.48-2.29)	0.914	0.994
FLT4	ukb-saige-260	Protein-calorie malnutrition || id:ukb-saige-260	Inverse variance weighted	3	1.04(0.46-2.34)	0.919	0.994
FLT4	ukb-saige-260.6	Anorexia || id:ukb-saige-260.6	Inverse variance weighted	3	0.88(0.38-2.02)	0.757	0.99
FLT4	ukb-saige-261	Vitamin deficiency || id:ukb-saige-261	Inverse variance weighted	3	0.7(0.38-1.26)	0.233	0.99
FLT4	ukb-saige-261.2	Vitamin B-complex deficiencies || id:ukb-saige-261.2	Inverse variance weighted	3	1(0.44-2.25)	0.994	1
FLT4	ukb-saige-272	Disorders of lipoid metabolism || id:ukb-saige-272	Inverse variance weighted	3	1.05(0.93-1.18)	0.422	0.99
FLT4	ukb-saige-272.1	Hyperlipidemia || id:ukb-saige-272.1	Inverse variance weighted	3	1.05(0.93-1.18)	0.439	0.99
FLT4	ukb-saige-272.11	Hypercholesterolemia || id:ukb-saige-272.11	Inverse variance weighted	3	1.03(0.89-1.2)	0.658	0.99
FLT4	ukb-saige-274	Gout and other crystal arthropathies || id:ukb-saige-274	Inverse variance weighted	3	0.9(0.49-1.67)	0.746	0.99
FLT4	ukb-saige-274.1	Gout || id:ukb-saige-274.1	Inverse variance weighted	3	0.88(0.53-1.47)	0.624	0.99
FLT4	ukb-saige-274.2	Crystal arthropathies || id:ukb-saige-274.2	Inverse variance weighted	3	1.02(0.4-2.6)	0.966	1
FLT4	ukb-saige-274.21	Chondrocalcinosis || id:ukb-saige-274.21	Inverse variance weighted	3	0.93(0.39-2.24)	0.874	0.994
FLT4	ukb-saige-275	Disorders of mineral metabolism || id:ukb-saige-275	Inverse variance weighted	3	1.07(0.68-1.67)	0.778	0.99
FLT4	ukb-saige-275.1	Disorders of iron metabolism || id:ukb-saige-275.1	Inverse variance weighted	3	1.86(0.78-4.41)	0.159	0.99
FLT4	ukb-saige-275.5	Disorders of calcium/phosphorus metabolism || id:ukb-saige-275.5	Inverse variance weighted	3	0.76(0.42-1.38)	0.369	0.99
FLT4	ukb-saige-276	Disorders of fluid, electrolyte, and acid-base balance || id:ukb-saige-276	Inverse variance weighted	3	1.3(1.01-1.65)	0.038	0.99
FLT4	ukb-saige-276.12	Hyposmolality and/or hyponatremia || id:ukb-saige-276.12	Inverse variance weighted	3	0.87(0.54-1.42)	0.586	0.99
FLT4	ukb-saige-276.13	Hyperpotassemia || id:ukb-saige-276.13	Inverse variance weighted	3	2.76(1.43-5.34)	0.003	0.395
FLT4	ukb-saige-276.14	Hypopotassemia || id:ukb-saige-276.14	Inverse variance weighted	3	1.18(0.69-2.03)	0.551	0.99
FLT4	ukb-saige-276.4	Acid-base balance disorder || id:ukb-saige-276.4	Inverse variance weighted	3	0.95(0.52-1.74)	0.874	0.994
FLT4	ukb-saige-276.41	Acidosis || id:ukb-saige-276.41	Inverse variance weighted	3	1.01(0.53-1.89)	0.986	1
FLT4	ukb-saige-276.5	Hypovolemia || id:ukb-saige-276.5	Inverse variance weighted	3	1.18(0.8-1.74)	0.405	0.99
FLT4	ukb-saige-277	Other disorders of metabolism || id:ukb-saige-277	Inverse variance weighted	3	0.85(0.44-1.62)	0.617	0.99
FLT4	ukb-saige-278	Overweight, obesity and other hyperalimentation || id:ukb-saige-278	Inverse variance weighted	3	0.98(0.8-1.21)	0.881	0.994
FLT4	ukb-saige-278.1	Obesity || id:ukb-saige-278.1	Inverse variance weighted	3	0.98(0.8-1.21)	0.872	0.994
FLT4	ukb-saige-280	Iron deficiency anemias || id:ukb-saige-280	Inverse variance weighted	3	1.25(0.99-1.58)	0.062	0.99
FLT4	ukb-saige-280.1	Iron deficiency anemias, unspecified or not due to blood loss || id:ukb-saige-280.1	Inverse variance weighted	3	1.22(0.96-1.56)	0.105	0.99
FLT4	ukb-saige-281	Other deficiency anemia || id:ukb-saige-281	Inverse variance weighted	3	1.07(0.45-2.54)	0.882	0.994
FLT4	ukb-saige-281.1	Megaloblastic anemia || id:ukb-saige-281.1	Inverse variance weighted	3	0.98(0.43-2.23)	0.96	0.999
FLT4	ukb-saige-281.11	Pernicious anemia || id:ukb-saige-281.11	Inverse variance weighted	3	0.78(0.37-1.65)	0.52	0.99
FLT4	ukb-saige-285	Other anemias || id:ukb-saige-285	Inverse variance weighted	3	0.91(0.75-1.1)	0.307	0.99
FLT4	ukb-saige-285.2	Anemia of chronic disease || id:ukb-saige-285.2	Inverse variance weighted	3	0.79(0.36-1.72)	0.555	0.99
FLT4	ukb-saige-286	Coagulation defects || id:ukb-saige-286	Inverse variance weighted	3	0.9(0.46-1.78)	0.77	0.99
FLT4	ukb-saige-287	Purpura and other hemorrhagic conditions || id:ukb-saige-287	Inverse variance weighted	3	0.89(0.55-1.46)	0.654	0.99
FLT4	ukb-saige-287.3	Thrombocytopenia || id:ukb-saige-287.3	Inverse variance weighted	3	0.88(0.52-1.48)	0.626	0.99
FLT4	ukb-saige-288	Diseases of white blood cells || id:ukb-saige-288	Inverse variance weighted	3	0.86(0.62-1.2)	0.376	0.99
FLT4	ukb-saige-288.11	Neutropenia || id:ukb-saige-288.11	Inverse variance weighted	3	0.94(0.65-1.37)	0.763	0.99
FLT4	ukb-saige-289	Other diseases of blood and blood-forming organs || id:ukb-saige-289	Inverse variance weighted	3	0.96(0.55-1.67)	0.884	0.994
FLT4	ukb-saige-289.4	Lymphadenitis || id:ukb-saige-289.4	Inverse variance weighted	3	0.9(0.54-1.5)	0.693	0.99
FLT4	ukb-saige-289.5	Diseases of spleen || id:ukb-saige-289.5	Inverse variance weighted	2	1.16(0.43-3.15)	0.769	0.99
FLT4	ukb-saige-290	Delirium dementia and amnestic and other cognitive disorders || id:ukb-saige-290	Inverse variance weighted	3	1.31(0.82-2.1)	0.255	0.99
FLT4	ukb-saige-290.1	Dementias || id:ukb-saige-290.1	Inverse variance weighted	3	0.78(0.4-1.52)	0.462	0.99
FLT4	ukb-saige-290.2	Delirium due to conditions classified elsewhere || id:ukb-saige-290.2	Inverse variance weighted	3	2.26(1.01-5.05)	0.046	0.99
FLT4	ukb-saige-291	Other specified nonpsychotic and/or transient mental disorders || id:ukb-saige-291	Inverse variance weighted	3	0.22(0.1-0.49)	<0.001	0.167
FLT4	ukb-saige-292	Neurological disorders || id:ukb-saige-292	Inverse variance weighted	3	0.89(0.65-1.21)	0.459	0.99
FLT4	ukb-saige-292.1	Aphasia/speech disturbance || id:ukb-saige-292.1	Inverse variance weighted	3	0.67(0.37-1.2)	0.173	0.99
FLT4	ukb-saige-292.3	Memory loss || id:ukb-saige-292.3	Inverse variance weighted	3	0.95(0.44-2.06)	0.892	0.994
FLT4	ukb-saige-292.4	Altered mental status || id:ukb-saige-292.4	Inverse variance weighted	3	1.03(0.66-1.61)	0.889	0.994
FLT4	ukb-saige-293	Symptoms involving head and neck || id:ukb-saige-293	Inverse variance weighted	3	0.77(0.53-1.13)	0.179	0.99
FLT4	ukb-saige-293.1	Swelling, mass, or lump in head and neck [Space-occupying lesion, intracranial NOS] || id:ukb-saige-293.1	Inverse variance weighted	3	0.9(0.45-1.79)	0.766	0.99
FLT4	ukb-saige-295	Schizophrenia and other psychotic disorders || id:ukb-saige-295	Inverse variance weighted	3	0.97(0.48-1.99)	0.944	0.999
FLT4	ukb-saige-295.1	Schizophrenia || id:ukb-saige-295.1	Inverse variance weighted	3	1.35(0.57-3.21)	0.497	0.99
FLT4	ukb-saige-296	Mood disorders || id:ukb-saige-296	Inverse variance weighted	3	0.94(0.78-1.14)	0.557	0.99
FLT4	ukb-saige-296.1	Bipolar || id:ukb-saige-296.1	Inverse variance weighted	3	1.16(0.62-2.18)	0.645	0.99
FLT4	ukb-saige-296.2	Depression || id:ukb-saige-296.2	Inverse variance weighted	3	0.93(0.77-1.14)	0.491	0.99
FLT4	ukb-saige-300	Anxiety disorders || id:ukb-saige-300	Inverse variance weighted	3	1.04(0.81-1.34)	0.764	0.99
FLT4	ukb-saige-300.1	Anxiety disorder || id:ukb-saige-300.1	Inverse variance weighted	3	1.01(0.78-1.31)	0.956	0.999
FLT4	ukb-saige-300.12	Agorophobia, social phobia, and panic disorder || id:ukb-saige-300.12	Inverse variance weighted	3	0.83(0.28-2.43)	0.729	0.99
FLT4	ukb-saige-300.13	Phobia || id:ukb-saige-300.13	Inverse variance weighted	3	0.97(0.39-2.4)	0.944	0.999
FLT4	ukb-saige-303	Psychogenic and somatoform disorders || id:ukb-saige-303	Inverse variance weighted	3	1.13(0.46-2.76)	0.79	0.99
FLT4	ukb-saige-306	Other mental disorder || id:ukb-saige-306	Inverse variance weighted	3	0.96(0.81-1.13)	0.594	0.99
FLT4	ukb-saige-317	Alcohol-related disorders || id:ukb-saige-317	Inverse variance weighted	3	0.98(0.81-1.18)	0.833	0.994
FLT4	ukb-saige-317.1	Alcoholism || id:ukb-saige-317.1	Inverse variance weighted	3	1.03(0.82-1.29)	0.796	0.99
FLT4	ukb-saige-317.11	Alcoholic liver damage || id:ukb-saige-317.11	Inverse variance weighted	3	1.46(0.71-3.04)	0.306	0.99
FLT4	ukb-saige-318	Tobacco use disorder || id:ukb-saige-318	Inverse variance weighted	3	1.15(0.99-1.34)	0.071	0.99
FLT4	ukb-saige-327	Sleep disorders || id:ukb-saige-327	Inverse variance weighted	3	0.9(0.6-1.34)	0.595	0.99
FLT4	ukb-saige-327.3	Sleep apnea || id:ukb-saige-327.3	Inverse variance weighted	3	0.92(0.62-1.38)	0.7	0.99
FLT4	ukb-saige-331	Other cerebral degenerations || id:ukb-saige-331	Inverse variance weighted	3	0.83(0.45-1.55)	0.557	0.99
FLT4	ukb-saige-332	Parkinson's disease || id:ukb-saige-332	Inverse variance weighted	3	0.93(0.43-2.04)	0.861	0.994
FLT4	ukb-saige-333	Extrapyramidal disease and abnormal movement disorders || id:ukb-saige-333	Inverse variance weighted	3	0.66(0.26-1.62)	0.362	0.99
FLT4	ukb-saige-335	Multiple sclerosis || id:ukb-saige-335	Inverse variance weighted	3	0.6(0.34-1.06)	0.078	0.99
FLT4	ukb-saige-338	Pain || id:ukb-saige-338	Inverse variance weighted	3	1.31(0.62-2.75)	0.476	0.99
FLT4	ukb-saige-339	Other headache syndromes || id:ukb-saige-339	Inverse variance weighted	3	1(0.79-1.26)	0.996	1
FLT4	ukb-saige-340	Migraine || id:ukb-saige-340	Inverse variance weighted	3	0.8(0.54-1.18)	0.268	0.99
FLT4	ukb-saige-342	Hemiplegia || id:ukb-saige-342	Inverse variance weighted	3	1.02(0.6-1.74)	0.942	0.999
FLT4	ukb-saige-344	Other paralytic syndromes || id:ukb-saige-344	Inverse variance weighted	3	1.51(0.32-7.1)	0.602	0.99
FLT4	ukb-saige-345	Epilepsy, recurrent seizures, convulsions || id:ukb-saige-345	Inverse variance weighted	3	0.99(0.66-1.47)	0.948	0.999
FLT4	ukb-saige-345.1	Epilepsy || id:ukb-saige-345.1	Inverse variance weighted	3	1.21(0.61-2.41)	0.58	0.99
FLT4	ukb-saige-345.3	Convulsions || id:ukb-saige-345.3	Inverse variance weighted	3	0.99(0.55-1.79)	0.987	1
FLT4	ukb-saige-348	Other conditions of brain || id:ukb-saige-348	Inverse variance weighted	3	0.75(0.32-1.72)	0.494	0.99
FLT4	ukb-saige-350	Abnormal movement || id:ukb-saige-350	Inverse variance weighted	3	1.19(0.8-1.76)	0.401	0.99
FLT4	ukb-saige-350.1	Abnormal involuntary movements || id:ukb-saige-350.1	Inverse variance weighted	3	0.88(0.44-1.76)	0.721	0.99
FLT4	ukb-saige-350.2	Abnormality of gait || id:ukb-saige-350.2	Inverse variance weighted	3	1.08(0.63-1.87)	0.775	0.99
FLT4	ukb-saige-351	Other peripheral nerve disorders || id:ukb-saige-351	Inverse variance weighted	3	1.08(0.89-1.31)	0.419	0.99
FLT4	ukb-saige-352	Disorders of other cranial nerves || id:ukb-saige-352	Inverse variance weighted	3	1.09(0.63-1.89)	0.756	0.99
FLT4	ukb-saige-352.2	Facial nerve disorders [CN7] || id:ukb-saige-352.2	Inverse variance weighted	3	1.08(0.54-2.17)	0.827	0.991
FLT4	ukb-saige-353	Nerve root and plexus disorders || id:ukb-saige-353	Inverse variance weighted	3	1.37(0.74-2.52)	0.316	0.99
FLT4	ukb-saige-357	Inflammatory and toxic neuropathy || id:ukb-saige-357	Inverse variance weighted	3	1.29(0.74-2.25)	0.377	0.99
FLT4	ukb-saige-361	Retinal detachments and defects || id:ukb-saige-361	Inverse variance weighted	3	0.91(0.49-1.71)	0.772	0.99
FLT4	ukb-saige-361.1	Retinal detachment with retinal defect || id:ukb-saige-361.1	Inverse variance weighted	3	0.74(0.42-1.28)	0.274	0.99
FLT4	ukb-saige-362	Other retinal disorders || id:ukb-saige-362	Inverse variance weighted	3	1.13(0.78-1.63)	0.514	0.99
FLT4	ukb-saige-362.2	Degeneration of macula and posterior pole of retina || id:ukb-saige-362.2	Inverse variance weighted	3	1.15(0.74-1.79)	0.539	0.99
FLT4	ukb-saige-362.29	Macular degeneration (senile) of retina NOS || id:ukb-saige-362.29	Inverse variance weighted	3	1.14(0.73-1.77)	0.565	0.99
FLT4	ukb-saige-362.4	Retinal vascular changes and abnomalities || id:ukb-saige-362.4	Inverse variance weighted	3	1.26(0.62-2.56)	0.531	0.99
FLT4	ukb-saige-364	Corneal opacity and other disorders of cornea || id:ukb-saige-364	Inverse variance weighted	3	1.55(0.67-3.61)	0.308	0.99
FLT4	ukb-saige-365	Glaucoma || id:ukb-saige-365	Inverse variance weighted	3	0.99(0.67-1.48)	0.971	1
FLT4	ukb-saige-365.1	Open-angle glaucoma || id:ukb-saige-365.1	Inverse variance weighted	3	1.23(0.65-2.34)	0.522	0.99
FLT4	ukb-saige-365.11	Primary open angle glaucoma || id:ukb-saige-365.11	Inverse variance weighted	3	1.25(0.66-2.38)	0.495	0.99
FLT4	ukb-saige-365.2	Primary angle-closure glaucoma || id:ukb-saige-365.2	Inverse variance weighted	3	0.52(0.24-1.14)	0.102	0.99
FLT4	ukb-saige-366	Cataract || id:ukb-saige-366	Inverse variance weighted	3	0.98(0.84-1.14)	0.791	0.99
FLT4	ukb-saige-366.2	Senile cataract || id:ukb-saige-366.2	Inverse variance weighted	3	1(0.79-1.26)	0.99	1
FLT4	ukb-saige-367	Disorders of refraction and accommodation; blindness and low vision || id:ukb-saige-367	Inverse variance weighted	3	0.63(0.42-0.95)	0.029	0.99
FLT4	ukb-saige-367.1	Myopia || id:ukb-saige-367.1	Inverse variance weighted	3	0.9(0.5-1.62)	0.732	0.99
FLT4	ukb-saige-367.9	Blindness and low vision || id:ukb-saige-367.9	Inverse variance weighted	3	0.4(0.19-0.86)	0.019	0.99
FLT4	ukb-saige-368	Visual disturbances || id:ukb-saige-368	Wald ratio	1	1.35(0.48-3.75)	0.568	0.99
FLT4	ukb-saige-368.1	Amblyopia || id:ukb-saige-368.1	Inverse variance weighted	3	1.39(0.44-4.42)	0.575	0.99
FLT4	ukb-saige-368.2	Diplopia and disorders of binocular vision || id:ukb-saige-368.2	Inverse variance weighted	3	0.73(0.34-1.57)	0.422	0.99
FLT4	ukb-saige-368.9	Subjective visual disturbances || id:ukb-saige-368.9	Inverse variance weighted	3	0.73(0.32-1.67)	0.458	0.99
FLT4	ukb-saige-369	Infection of the eye || id:ukb-saige-369	Inverse variance weighted	3	1.89(0.57-6.24)	0.295	0.99
FLT4	ukb-saige-371	Inflammation of the eye || id:ukb-saige-371	Inverse variance weighted	3	1(0.56-1.79)	0.993	1
FLT4	ukb-saige-371.3	Inflammation of eyelids || id:ukb-saige-371.3	Inverse variance weighted	3	0.82(0.53-1.25)	0.351	0.99
FLT4	ukb-saige-372	Disorders of conjunctiva || id:ukb-saige-372	Inverse variance weighted	3	1.04(0.49-2.2)	0.92	0.994
FLT4	ukb-saige-374	Other disorders of eyelids || id:ukb-saige-374	Inverse variance weighted	3	0.91(0.67-1.23)	0.535	0.99
FLT4	ukb-saige-374.1	Ectropion or entropion || id:ukb-saige-374.1	Inverse variance weighted	3	1.11(0.59-2.08)	0.751	0.99
FLT4	ukb-saige-374.3	Ptosis of eyelid || id:ukb-saige-374.3	Inverse variance weighted	3	1.1(0.68-1.79)	0.703	0.99
FLT4	ukb-saige-375	Disorders of lacrimal system || id:ukb-saige-375	Inverse variance weighted	3	0.87(0.54-1.42)	0.584	0.99
FLT4	ukb-saige-375.2	Epiphora || id:ukb-saige-375.2	Inverse variance weighted	3	1.18(0.45-3.07)	0.74	0.99
FLT4	ukb-saige-378	Strabismus and other disorders of binocular eye movements || id:ukb-saige-378	Inverse variance weighted	3	0.55(0.32-0.95)	0.032	0.99
FLT4	ukb-saige-378.1	Strabismus (not specified as paralytic) || id:ukb-saige-378.1	Inverse variance weighted	3	0.49(0.25-0.97)	0.041	0.99
FLT4	ukb-saige-379	Other disorders of eye || id:ukb-saige-379	Inverse variance weighted	3	0.93(0.66-1.32)	0.681	0.99
FLT4	ukb-saige-379.2	Disorders of vitreous body || id:ukb-saige-379.2	Inverse variance weighted	3	0.79(0.45-1.38)	0.402	0.99
FLT4	ukb-saige-379.3	Aphakia and other disorders of lens || id:ukb-saige-379.3	Inverse variance weighted	3	0.88(0.43-1.8)	0.721	0.99
FLT4	ukb-saige-380	Disorders of external ear || id:ukb-saige-380	Inverse variance weighted	3	1.03(0.6-1.77)	0.913	0.994
FLT4	ukb-saige-380.1	Otitis externa || id:ukb-saige-380.1	Inverse variance weighted	3	0.51(0.21-1.26)	0.143	0.99
FLT4	ukb-saige-381	Otitis media and Eustachian tube disorders || id:ukb-saige-381	Inverse variance weighted	3	0.98(0.63-1.52)	0.92	0.994
FLT4	ukb-saige-381.1	Otitis media || id:ukb-saige-381.1	Inverse variance weighted	3	0.98(0.59-1.63)	0.941	0.999
FLT4	ukb-saige-381.11	Suppurative and unspecified otitis media || id:ukb-saige-381.11	Inverse variance weighted	3	1.18(0.58-2.39)	0.643	0.99
FLT4	ukb-saige-384	Other disorders of tympanic membrane || id:ukb-saige-384	Inverse variance weighted	3	0.92(0.49-1.72)	0.797	0.99
FLT4	ukb-saige-384.4	Perforation of tympanic membrane || id:ukb-saige-384.4	Inverse variance weighted	3	0.97(0.48-1.96)	0.939	0.999
FLT4	ukb-saige-385.3	Cholesteatoma || id:ukb-saige-385.3	Inverse variance weighted	3	0.48(0.18-1.24)	0.129	0.99
FLT4	ukb-saige-386	Vertiginous syndromes and other disorders of vestibular system || id:ukb-saige-386	Inverse variance weighted	3	0.94(0.72-1.22)	0.622	0.99
FLT4	ukb-saige-386.1	Meniere's disease || id:ukb-saige-386.1	Inverse variance weighted	3	1.25(0.53-2.95)	0.612	0.99
FLT4	ukb-saige-386.3	Labyrinthitis || id:ukb-saige-386.3	Inverse variance weighted	3	0.5(0.12-2.02)	0.327	0.99
FLT4	ukb-saige-386.9	Dizziness and giddiness (Light-headedness and vertigo) || id:ukb-saige-386.9	Inverse variance weighted	3	0.98(0.72-1.33)	0.904	0.994
FLT4	ukb-saige-389	Hearing loss || id:ukb-saige-389	Inverse variance weighted	3	1.25(0.91-1.72)	0.171	0.99
FLT4	ukb-saige-389.4	Tinnitus || id:ukb-saige-389.4	Inverse variance weighted	3	1(0.39-2.52)	0.995	1
FLT4	ukb-saige-394	Rheumatic disease of the heart valves || id:ukb-saige-394	Inverse variance weighted	3	0.88(0.66-1.19)	0.41	0.99
FLT4	ukb-saige-394.3	Aortic valve disease || id:ukb-saige-394.3	Inverse variance weighted	3	0.86(0.47-1.57)	0.613	0.99
FLT4	ukb-saige-394.7	Disease of tricuspid valve || id:ukb-saige-394.7	Inverse variance weighted	3	0.92(0.49-1.73)	0.794	0.99
FLT4	ukb-saige-395	Heart valve disorders || id:ukb-saige-395	Inverse variance weighted	3	0.83(0.61-1.14)	0.253	0.99
FLT4	ukb-saige-395.1	Nonrheumatic mitral valve disorders || id:ukb-saige-395.1	Inverse variance weighted	3	0.87(0.58-1.29)	0.475	0.99
FLT4	ukb-saige-395.6	Heart valve replaced || id:ukb-saige-395.6	Inverse variance weighted	3	0.91(0.53-1.55)	0.73	0.99
FLT4	ukb-saige-396	Abnormal heart sounds || id:ukb-saige-396	Inverse variance weighted	3	0.82(0.43-1.56)	0.547	0.99
FLT4	ukb-saige-401	Hypertension || id:ukb-saige-401	Inverse variance weighted	3	0.91(0.8-1.03)	0.12	0.99
FLT4	ukb-saige-401.1	Essential hypertension || id:ukb-saige-401.1	Inverse variance weighted	3	0.91(0.8-1.03)	0.142	0.99
FLT4	ukb-saige-401.2	Hypertensive heart and/or renal disease || id:ukb-saige-401.2	Inverse variance weighted	3	0.82(0.5-1.37)	0.454	0.99
FLT4	ukb-saige-401.22	Hypertensive chronic kidney disease || id:ukb-saige-401.22	Inverse variance weighted	3	0.74(0.44-1.25)	0.265	0.99
FLT4	ukb-saige-402	Elevated blood pressure reading without diagnosis of hypertension || id:ukb-saige-402	Inverse variance weighted	3	1.16(0.67-1.99)	0.596	0.99
FLT4	ukb-saige-411	Ischemic Heart Disease || id:ukb-saige-411	Inverse variance weighted	3	1.07(0.94-1.21)	0.325	0.99
FLT4	ukb-saige-411.1	Unstable angina (intermediate coronary syndrome) || id:ukb-saige-411.1	Inverse variance weighted	3	1.2(0.88-1.64)	0.258	0.99
FLT4	ukb-saige-411.2	Myocardial infarction || id:ukb-saige-411.2	Inverse variance weighted	3	1.03(0.84-1.26)	0.771	0.99
FLT4	ukb-saige-411.3	Angina pectoris || id:ukb-saige-411.3	Inverse variance weighted	3	1.06(0.9-1.26)	0.484	0.99
FLT4	ukb-saige-411.4	Coronary atherosclerosis || id:ukb-saige-411.4	Inverse variance weighted	3	1.16(0.99-1.36)	0.072	0.99
FLT4	ukb-saige-411.41	Aneurysm and dissection of heart || id:ukb-saige-411.41	Inverse variance weighted	3	0.95(0.36-2.49)	0.922	0.994
FLT4	ukb-saige-411.8	Other chronic ischemic heart disease, unspecified || id:ukb-saige-411.8	Inverse variance weighted	3	1.01(0.84-1.2)	0.954	0.999
FLT4	ukb-saige-411.9	Other acute and subacute forms of ischemic heart disease || id:ukb-saige-411.9	Inverse variance weighted	3	0.77(0.42-1.4)	0.388	0.99
FLT4	ukb-saige-414	Other forms of chronic heart disease || id:ukb-saige-414	Inverse variance weighted	3	1.84(1.13-3)	0.014	0.99
FLT4	ukb-saige-415	Pulmonary heart disease || id:ukb-saige-415	Inverse variance weighted	3	1.24(0.82-1.87)	0.304	0.99
FLT4	ukb-saige-415.2	Chronic pulmonary heart disease || id:ukb-saige-415.2	Inverse variance weighted	3	1.79(0.77-4.18)	0.179	0.99
FLT4	ukb-saige-416	Cardiomegaly || id:ukb-saige-416	Inverse variance weighted	3	1.07(0.71-1.6)	0.762	0.99
FLT4	ukb-saige-418	Nonspecific chest pain || id:ukb-saige-418	Inverse variance weighted	3	1.03(0.91-1.17)	0.634	0.99
FLT4	ukb-saige-418.1	Precordial pain || id:ukb-saige-418.1	Inverse variance weighted	3	1.09(0.77-1.53)	0.638	0.99
FLT4	ukb-saige-420	Carditis || id:ukb-saige-420	Inverse variance weighted	3	1.2(0.73-1.96)	0.481	0.99
FLT4	ukb-saige-420.2	Pericarditis || id:ukb-saige-420.2	Inverse variance weighted	3	0.92(0.52-1.65)	0.788	0.99
FLT4	ukb-saige-420.3	Endocarditis || id:ukb-saige-420.3	Inverse variance weighted	3	1.48(0.56-3.95)	0.433	0.99
FLT4	ukb-saige-425	Cardiomyopathy || id:ukb-saige-425	Inverse variance weighted	3	1.11(0.62-1.99)	0.727	0.99
FLT4	ukb-saige-425.1	Primary/intrinsic cardiomyopathies || id:ukb-saige-425.1	Inverse variance weighted	3	1.18(0.65-2.14)	0.58	0.99
FLT4	ukb-saige-426	Cardiac conduction disorders || id:ukb-saige-426	Inverse variance weighted	3	1.08(0.84-1.4)	0.537	0.99
FLT4	ukb-saige-426.2	Atrioventricular [AV] block || id:ukb-saige-426.2	Inverse variance weighted	3	0.98(0.63-1.54)	0.942	0.999
FLT4	ukb-saige-426.21	First degree AV block || id:ukb-saige-426.21	Inverse variance weighted	3	0.79(0.41-1.54)	0.494	0.99
FLT4	ukb-saige-426.24	Atrioventricular block, complete || id:ukb-saige-426.24	Inverse variance weighted	3	0.83(0.35-1.97)	0.67	0.99
FLT4	ukb-saige-426.3	Bundle branch block || id:ukb-saige-426.3	Inverse variance weighted	3	1.31(0.92-1.89)	0.137	0.99
FLT4	ukb-saige-426.31	Right bundle branch block || id:ukb-saige-426.31	Inverse variance weighted	3	1.73(1.02-2.96)	0.044	0.99
FLT4	ukb-saige-426.32	Left bundle branch block || id:ukb-saige-426.32	Inverse variance weighted	3	1.07(0.65-1.75)	0.794	0.99
FLT4	ukb-saige-426.9	Cardiac pacemaker/device in situ || id:ukb-saige-426.9	Inverse variance weighted	3	0.74(0.49-1.12)	0.152	0.99
FLT4	ukb-saige-426.91	Cardiac pacemaker in situ || id:ukb-saige-426.91	Inverse variance weighted	3	0.75(0.49-1.16)	0.201	0.99
FLT4	ukb-saige-427	Cardiac dysrhythmias || id:ukb-saige-427	Inverse variance weighted	3	1.02(0.86-1.22)	0.782	0.99
FLT4	ukb-saige-427.1	Paroxysmal tachycardia, unspecified || id:ukb-saige-427.1	Inverse variance weighted	3	1.11(0.76-1.6)	0.594	0.99
FLT4	ukb-saige-427.11	Paroxysmal supraventricular tachycardia || id:ukb-saige-427.11	Inverse variance weighted	3	1.15(0.59-2.28)	0.679	0.99
FLT4	ukb-saige-427.12	Paroxysmal ventricular tachycardia || id:ukb-saige-427.12	Inverse variance weighted	3	0.97(0.49-1.91)	0.936	0.999
FLT4	ukb-saige-427.2	Atrial fibrillation and flutter || id:ukb-saige-427.2	Inverse variance weighted	3	1.04(0.87-1.24)	0.695	0.99
FLT4	ukb-saige-427.3	Other specified cardiac dysrhythmias || id:ukb-saige-427.3	Inverse variance weighted	3	1(0.49-2.04)	0.999	1
FLT4	ukb-saige-427.4	Cardiac arrest and ventricular fibrillation || id:ukb-saige-427.4	Inverse variance weighted	3	1.27(0.68-2.4)	0.453	0.99
FLT4	ukb-saige-427.42	Cardiac arrest || id:ukb-saige-427.42	Inverse variance weighted	3	1(0.42-2.37)	0.999	1
FLT4	ukb-saige-427.5	Arrhythmia (cardiac) NOS || id:ukb-saige-427.5	Inverse variance weighted	3	0.91(0.46-1.79)	0.785	0.99
FLT4	ukb-saige-427.6	Premature beats || id:ukb-saige-427.6	Inverse variance weighted	3	1.11(0.46-2.72)	0.811	0.991
FLT4	ukb-saige-427.7	Tachycardia NOS || id:ukb-saige-427.7	Inverse variance weighted	3	1.19(0.67-2.08)	0.555	0.99
FLT4	ukb-saige-427.9	Palpitations || id:ukb-saige-427.9	Inverse variance weighted	3	0.83(0.6-1.16)	0.285	0.99
FLT4	ukb-saige-428	Congestive heart failure; nonhypertensive || id:ukb-saige-428	Inverse variance weighted	3	1.16(0.75-1.8)	0.504	0.99
FLT4	ukb-saige-428.1	Congestive heart failure (CHF) NOS || id:ukb-saige-428.1	Inverse variance weighted	3	1.27(0.8-2.02)	0.307	0.99
FLT4	ukb-saige-428.2	Heart failure NOS || id:ukb-saige-428.2	Inverse variance weighted	3	1.14(0.79-1.66)	0.479	0.99
FLT4	ukb-saige-429	Ill-defined descriptions and complications of heart disease || id:ukb-saige-429	Inverse variance weighted	3	1.68(0.81-3.49)	0.165	0.99
FLT4	ukb-saige-429.2	Abnormal function study of cardiovascular system || id:ukb-saige-429.2	Inverse variance weighted	3	1.24(0.5-3.06)	0.638	0.99
FLT4	ukb-saige-430	Intracranial hemorrhage || id:ukb-saige-430	Inverse variance weighted	3	0.77(0.47-1.25)	0.286	0.99
FLT4	ukb-saige-430.1	Subarachnoid hemorrhage || id:ukb-saige-430.1	Inverse variance weighted	3	0.52(0.25-1.06)	0.072	0.99
FLT4	ukb-saige-430.2	Intracerebral hemorrhage || id:ukb-saige-430.2	Inverse variance weighted	3	1.02(0.47-2.24)	0.956	0.999
FLT4	ukb-saige-433	Cerebrovascular disease || id:ukb-saige-433	Inverse variance weighted	3	1.04(0.82-1.31)	0.755	0.99
FLT4	ukb-saige-433.1	Occlusion and stenosis of precerebral arteries || id:ukb-saige-433.1	Inverse variance weighted	3	1.17(0.64-2.12)	0.614	0.99
FLT4	ukb-saige-433.2	Occlusion of cerebral arteries || id:ukb-saige-433.2	Inverse variance weighted	2	0.48(0.25-0.91)	0.025	0.99
FLT4	ukb-saige-433.21	Cerebral artery occlusion, with cerebral infarction || id:ukb-saige-433.21	Inverse variance weighted	3	0.83(0.49-1.42)	0.499	0.99
FLT4	ukb-saige-433.3	Cerebral ischemia || id:ukb-saige-433.3	Inverse variance weighted	3	0.84(0.57-1.24)	0.376	0.99
FLT4	ukb-saige-433.31	Transient cerebral ischemia || id:ukb-saige-433.31	Inverse variance weighted	3	0.95(0.6-1.51)	0.823	0.991
FLT4	ukb-saige-433.8	Late effects of cerebrovascular disease || id:ukb-saige-433.8	Inverse variance weighted	3	1.05(0.42-2.59)	0.92	0.994
FLT4	ukb-saige-440	Atherosclerosis || id:ukb-saige-440	Inverse variance weighted	3	0.88(0.34-2.26)	0.79	0.99
FLT4	ukb-saige-440.2	Atherosclerosis of the extremities || id:ukb-saige-440.2	Inverse variance weighted	3	0.93(0.28-3.13)	0.911	0.994
FLT4	ukb-saige-441	Vascular insufficiency of intestine || id:ukb-saige-441	Inverse variance weighted	3	0.65(0.26-1.63)	0.36	0.99
FLT4	ukb-saige-442	Other aneurysm || id:ukb-saige-442	Inverse variance weighted	3	0.93(0.57-1.52)	0.78	0.99
FLT4	ukb-saige-442.1	Aortic aneurysm || id:ukb-saige-442.1	Inverse variance weighted	3	0.68(0.39-1.19)	0.174	0.99
FLT4	ukb-saige-442.11	Abdominal aortic aneurysm || id:ukb-saige-442.11	Inverse variance weighted	3	0.66(0.33-1.3)	0.23	0.99
FLT4	ukb-saige-443	Peripheral vascular disease || id:ukb-saige-443	Inverse variance weighted	3	1.03(0.74-1.44)	0.84	0.994
FLT4	ukb-saige-443.1	Raynaud's syndrome || id:ukb-saige-443.1	Inverse variance weighted	3	1.3(0.71-2.4)	0.399	0.99
FLT4	ukb-saige-443.9	Peripheral vascular disease, unspecified || id:ukb-saige-443.9	Inverse variance weighted	3	0.95(0.63-1.44)	0.805	0.99
FLT4	ukb-saige-444	Arterial embolism and thrombosis || id:ukb-saige-444	Inverse variance weighted	3	1.22(0.61-2.46)	0.578	0.99
FLT4	ukb-saige-444.1	Arterial embolism and thrombosis of lower extremity artery || id:ukb-saige-444.1	Inverse variance weighted	3	0.7(0.2-2.48)	0.582	0.99
FLT4	ukb-saige-446	Polyarteritis nodosa and allied conditions || id:ukb-saige-446	Inverse variance weighted	3	0.94(0.45-1.92)	0.855	0.994
FLT4	ukb-saige-447	Other disorders of arteries and arterioles || id:ukb-saige-447	Inverse variance weighted	3	0.71(0.4-1.24)	0.228	0.99
FLT4	ukb-saige-447.1	Stricture of artery || id:ukb-saige-447.1	Inverse variance weighted	3	1.14(0.57-2.28)	0.721	0.99
FLT4	ukb-saige-450	Noninfectious disorders of lymphatic channels || id:ukb-saige-450	Inverse variance weighted	3	0.41(0.19-0.9)	0.026	0.99
FLT4	ukb-saige-451	Phlebitis and thrombophlebitis || id:ukb-saige-451	Inverse variance weighted	3	1.12(0.8-1.57)	0.496	0.99
FLT4	ukb-saige-451.2	Phlebitis and thrombophlebitis of lower extremities || id:ukb-saige-451.2	Inverse variance weighted	3	1.14(0.81-1.63)	0.453	0.99
FLT4	ukb-saige-452	Other venous embolism and thrombosis || id:ukb-saige-452	Inverse variance weighted	3	0.38(0.04-3.23)	0.374	0.99
FLT4	ukb-saige-454	Varicose veins || id:ukb-saige-454	Inverse variance weighted	3	0.97(0.79-1.18)	0.745	0.99
FLT4	ukb-saige-454.1	Varicose veins of lower extremity || id:ukb-saige-454.1	Inverse variance weighted	3	0.96(0.79-1.17)	0.692	0.99
FLT4	ukb-saige-454.11	Varicose veins of lower extremity, symptomtic || id:ukb-saige-454.11	Inverse variance weighted	3	0.94(0.42-2.15)	0.891	0.994
FLT4	ukb-saige-455	Hemorrhoids || id:ukb-saige-455	Inverse variance weighted	3	0.9(0.78-1.04)	0.165	0.99
FLT4	ukb-saige-458	Hypotension || id:ukb-saige-458	Inverse variance weighted	3	1.12(0.85-1.46)	0.43	0.99
FLT4	ukb-saige-458.1	Orthostatic hypotension || id:ukb-saige-458.1	Inverse variance weighted	3	1.27(0.59-2.71)	0.542	0.99
FLT4	ukb-saige-458.9	Hypotension NOS || id:ukb-saige-458.9	Inverse variance weighted	3	1.1(0.78-1.57)	0.581	0.99
FLT4	ukb-saige-459	Other disorders of circulatory system || id:ukb-saige-459	Inverse variance weighted	3	0.96(0.71-1.28)	0.768	0.99
FLT4	ukb-saige-459.9	Circulatory disease NEC || id:ukb-saige-459.9	Inverse variance weighted	3	0.94(0.69-1.29)	0.722	0.99
FLT4	ukb-saige-465	Acute upper respiratory infections of multiple or unspecified sites || id:ukb-saige-465	Inverse variance weighted	3	1.05(0.69-1.6)	0.825	0.991
FLT4	ukb-saige-465.2	Acute pharyngitis || id:ukb-saige-465.2	Inverse variance weighted	3	1.78(0.88-3.59)	0.109	0.99
FLT4	ukb-saige-470	Septal Deviations/Turbinate Hypertrophy || id:ukb-saige-470	Inverse variance weighted	3	0.81(0.6-1.1)	0.175	0.99
FLT4	ukb-saige-471	Nasal polyps || id:ukb-saige-471	Inverse variance weighted	3	0.97(0.62-1.5)	0.874	0.994
FLT4	ukb-saige-472	Chronic pharyngitis and nasopharyngitis || id:ukb-saige-472	Inverse variance weighted	3	1.06(0.55-2.07)	0.857	0.994
FLT4	ukb-saige-473	Diseases of the larynx and vocal cords || id:ukb-saige-473	Inverse variance weighted	3	1.46(0.97-2.18)	0.068	0.99
FLT4	ukb-saige-473.4	Voice disturbance || id:ukb-saige-473.4	Inverse variance weighted	3	1.64(0.87-3.09)	0.122	0.99
FLT4	ukb-saige-474	Acute and chronic tonsillitis || id:ukb-saige-474	Inverse variance weighted	3	0.91(0.44-1.92)	0.813	0.991
FLT4	ukb-saige-474.1	Acute tonsillitis || id:ukb-saige-474.1	Inverse variance weighted	3	1.07(0.37-3.08)	0.897	0.994
FLT4	ukb-saige-474.2	Chronic tonsillitis and adenoiditis || id:ukb-saige-474.2	Inverse variance weighted	3	0.77(0.34-1.75)	0.539	0.99
FLT4	ukb-saige-475	Chronic sinusitis || id:ukb-saige-475	Inverse variance weighted	3	0.93(0.62-1.4)	0.733	0.99
FLT4	ukb-saige-476	Allergic rhinitis || id:ukb-saige-476	Inverse variance weighted	3	0.78(0.42-1.47)	0.448	0.99
FLT4	ukb-saige-477	Epistaxis or throat hemorrhage || id:ukb-saige-477	Inverse variance weighted	3	0.65(0.38-1.1)	0.11	0.99
FLT4	ukb-saige-479	Other upper respiratory disease || id:ukb-saige-479	Inverse variance weighted	3	0.77(0.55-1.06)	0.107	0.99
FLT4	ukb-saige-480	Pneumonia || id:ukb-saige-480	Inverse variance weighted	3	1.42(1.15-1.75)	0.001	0.2
FLT4	ukb-saige-480.1	Bacterial pneumonia || id:ukb-saige-480.1	Inverse variance weighted	3	1.39(1.07-1.79)	0.012	0.99
FLT4	ukb-saige-480.11	Pneumococcal pneumonia || id:ukb-saige-480.11	Inverse variance weighted	3	1.34(1.02-1.76)	0.035	0.99
FLT4	ukb-saige-495	Asthma || id:ukb-saige-495	Inverse variance weighted	3	0.94(0.82-1.08)	0.409	0.99
FLT4	ukb-saige-496	Chronic airway obstruction || id:ukb-saige-496	Inverse variance weighted	3	1.11(0.91-1.37)	0.308	0.99
FLT4	ukb-saige-496.1	Emphysema || id:ukb-saige-496.1	Inverse variance weighted	3	1.41(0.86-2.33)	0.171	0.99
FLT4	ukb-saige-496.2	Chronic bronchitis || id:ukb-saige-496.2	Inverse variance weighted	3	0.84(0.57-1.24)	0.374	0.99
FLT4	ukb-saige-496.21	Obstructive chronic bronchitis || id:ukb-saige-496.21	Inverse variance weighted	3	0.97(0.65-1.45)	0.895	0.994
FLT4	ukb-saige-496.3	Bronchiectasis || id:ukb-saige-496.3	Inverse variance weighted	3	1.63(1.01-2.63)	0.045	0.99
FLT4	ukb-saige-497	Bronchitis || id:ukb-saige-497	Inverse variance weighted	3	0.84(0.3-2.39)	0.746	0.99
FLT4	ukb-saige-501	Pneumonitis due to inhalation of food or vomitus || id:ukb-saige-501	Inverse variance weighted	3	1.44(0.62-3.37)	0.4	0.99
FLT4	ukb-saige-502	Postinflammatory pulmonary fibrosis || id:ukb-saige-502	Inverse variance weighted	3	1.77(0.77-4.06)	0.178	0.99
FLT4	ukb-saige-506	Empyema and pneumothorax || id:ukb-saige-506	Inverse variance weighted	3	1.31(0.71-2.39)	0.385	0.99
FLT4	ukb-saige-507	Pleurisy; pleural effusion || id:ukb-saige-507	Inverse variance weighted	3	1.32(0.85-2.04)	0.213	0.99
FLT4	ukb-saige-508	Pulmonary collapse; interstitial and compensatory emphysema || id:ukb-saige-508	Inverse variance weighted	3	1.17(0.74-1.85)	0.51	0.99
FLT4	ukb-saige-509	Respiratory failure, insufficiency, arrest || id:ukb-saige-509	Inverse variance weighted	3	1.4(0.8-2.46)	0.237	0.99
FLT4	ukb-saige-509.1	Respiratory failure || id:ukb-saige-509.1	Inverse variance weighted	3	1.47(0.93-2.33)	0.099	0.99
FLT4	ukb-saige-509.2	Respiratory insufficiency || id:ukb-saige-509.2	Inverse variance weighted	3	1.48(0.9-2.43)	0.122	0.99
FLT4	ukb-saige-510	Other diseases of lung || id:ukb-saige-510	Inverse variance weighted	3	1.31(0.56-3.11)	0.535	0.99
FLT4	ukb-saige-512	Other symptoms of respiratory system || id:ukb-saige-512	Wald ratio	1	0.81(0.44-1.52)	0.518	0.99
FLT4	ukb-saige-512.8	Cough || id:ukb-saige-512.8	Inverse variance weighted	3	1.2(0.81-1.77)	0.357	0.99
FLT4	ukb-saige-512.9	Other dyspnea || id:ukb-saige-512.9	Inverse variance weighted	3	0.67(0.34-1.33)	0.254	0.99
FLT4	ukb-saige-513	Respiratory abnormalities || id:ukb-saige-513	Inverse variance weighted	3	1.24(0.54-2.86)	0.618	0.99
FLT4	ukb-saige-514	Abnormal findings examination of lungs || id:ukb-saige-514	Inverse variance weighted	3	1.51(0.99-2.28)	0.053	0.99
FLT4	ukb-saige-516	Abnormal sputum || id:ukb-saige-516	Inverse variance weighted	3	1.24(0.69-2.2)	0.473	0.99
FLT4	ukb-saige-516.1	Hemoptysis || id:ukb-saige-516.1	Inverse variance weighted	3	1.14(0.72-1.81)	0.575	0.99
FLT4	ukb-saige-519	Other diseases of respiratory system, not elsewhere classified || id:ukb-saige-519	Inverse variance weighted	3	1.17(0.95-1.46)	0.146	0.99
FLT4	ukb-saige-519.8	Other diseases of respiratory system, NEC || id:ukb-saige-519.8	Inverse variance weighted	3	1.18(0.94-1.47)	0.158	0.99
FLT4	ukb-saige-520	Disorders of tooth development || id:ukb-saige-520	Inverse variance weighted	3	1.43(0.94-2.16)	0.093	0.99
FLT4	ukb-saige-520.2	Disturbances in tooth eruption || id:ukb-saige-520.2	Inverse variance weighted	3	1.41(0.92-2.15)	0.113	0.99
FLT4	ukb-saige-521	Diseases of hard tissues of teeth || id:ukb-saige-521	Inverse variance weighted	3	0.88(0.61-1.28)	0.503	0.99
FLT4	ukb-saige-521.1	Dental caries || id:ukb-saige-521.1	Inverse variance weighted	3	0.93(0.64-1.35)	0.698	0.99
FLT4	ukb-saige-522	Diseases of pulp and periapical tissues || id:ukb-saige-522	Inverse variance weighted	3	0.96(0.59-1.56)	0.863	0.994
FLT4	ukb-saige-522.5	Periapical abscess || id:ukb-saige-522.5	Inverse variance weighted	3	1(0.37-2.65)	0.993	1
FLT4	ukb-saige-523	Gingival and periodontal diseases || id:ukb-saige-523	Inverse variance weighted	3	1.16(0.71-1.9)	0.558	0.99
FLT4	ukb-saige-523.3	Periodontitis (acute or chronic) || id:ukb-saige-523.3	Inverse variance weighted	3	1.25(0.7-2.26)	0.449	0.99
FLT4	ukb-saige-523.31	Acute periodontitis || id:ukb-saige-523.31	Inverse variance weighted	3	1.22(0.55-2.73)	0.621	0.99
FLT4	ukb-saige-523.32	Chronic periodontitis || id:ukb-saige-523.32	Inverse variance weighted	3	1.23(0.52-2.93)	0.639	0.99
FLT4	ukb-saige-525	Other diseases of the teeth and supporting structures || id:ukb-saige-525	Inverse variance weighted	3	1.05(0.7-1.56)	0.821	0.991
FLT4	ukb-saige-526	Diseases of the jaws || id:ukb-saige-526	Inverse variance weighted	3	0.67(0.25-1.82)	0.436	0.99
FLT4	ukb-saige-527	Diseases of the salivary glands || id:ukb-saige-527	Inverse variance weighted	3	0.92(0.42-2)	0.835	0.994
FLT4	ukb-saige-528	Diseases of the oral soft tissues, excluding lesions specific for gingiva and tongue || id:ukb-saige-528	Inverse variance weighted	3	0.95(0.68-1.33)	0.76	0.99
FLT4	ukb-saige-528.5	Diseases of lips || id:ukb-saige-528.5	Inverse variance weighted	3	0.59(0.27-1.29)	0.187	0.99
FLT4	ukb-saige-529	Diseases and other conditions of the tongue || id:ukb-saige-529	Inverse variance weighted	3	0.84(0.47-1.51)	0.559	0.99
FLT4	ukb-saige-530	Diseases of esophagus || id:ukb-saige-530	Inverse variance weighted	3	1.03(0.91-1.16)	0.65	0.99
FLT4	ukb-saige-530.1	Esophagitis, GERD and related diseases || id:ukb-saige-530.1	Inverse variance weighted	3	1.06(0.93-1.2)	0.361	0.99
FLT4	ukb-saige-530.11	GERD || id:ukb-saige-530.11	Inverse variance weighted	3	1.12(0.93-1.34)	0.232	0.99
FLT4	ukb-saige-530.12	Ulcer of esophagus || id:ukb-saige-530.12	Inverse variance weighted	3	1.04(0.78-1.39)	0.773	0.99
FLT4	ukb-saige-530.14	Reflux esophagitis || id:ukb-saige-530.14	Inverse variance weighted	3	0.95(0.77-1.17)	0.616	0.99
FLT4	ukb-saige-530.2	Esophageal bleeding (varices/hemorrhage) || id:ukb-saige-530.2	Inverse variance weighted	3	0.65(0.4-1.09)	0.101	0.99
FLT4	ukb-saige-530.3	Stricture and stenosis of esophagus || id:ukb-saige-530.3	Inverse variance weighted	3	0.93(0.57-1.49)	0.75	0.99
FLT4	ukb-saige-530.5	Disorders of esophageal motility || id:ukb-saige-530.5	Inverse variance weighted	3	1.25(0.55-2.82)	0.59	0.99
FLT4	ukb-saige-530.9	Heartburn || id:ukb-saige-530.9	Inverse variance weighted	3	0.95(0.6-1.49)	0.811	0.991
FLT4	ukb-saige-531	Peptic ulcer (excl. esophageal) || id:ukb-saige-531	Inverse variance weighted	3	0.95(0.75-1.21)	0.689	0.99
FLT4	ukb-saige-531.1	Hemorrhage from gastrointestinal ulcer || id:ukb-saige-531.1	Inverse variance weighted	3	1.74(0.76-4)	0.19	0.99
FLT4	ukb-saige-531.2	Gastric ulcer || id:ukb-saige-531.2	Inverse variance weighted	3	1.12(0.81-1.54)	0.51	0.99
FLT4	ukb-saige-531.3	Duodenal ulcer || id:ukb-saige-531.3	Inverse variance weighted	3	0.8(0.55-1.17)	0.247	0.99
FLT4	ukb-saige-532	Dysphagia || id:ukb-saige-532	Inverse variance weighted	3	1.06(0.82-1.38)	0.657	0.99
FLT4	ukb-saige-535	Gastritis and duodenitis || id:ukb-saige-535	Inverse variance weighted	3	1(0.88-1.14)	0.957	0.999
FLT4	ukb-saige-535.1	Acute gastritis || id:ukb-saige-535.1	Inverse variance weighted	3	0.53(0.29-0.97)	0.039	0.99
FLT4	ukb-saige-535.6	Duodenitis || id:ukb-saige-535.6	Inverse variance weighted	3	0.9(0.7-1.15)	0.385	0.99
FLT4	ukb-saige-535.8	Other specified gastritis || id:ukb-saige-535.8	Inverse variance weighted	3	0.93(0.74-1.18)	0.573	0.99
FLT4	ukb-saige-537	Other disorders of stomach and duodenum || id:ukb-saige-537	Inverse variance weighted	3	1.02(0.71-1.46)	0.921	0.994
FLT4	ukb-saige-540	Appendiceal conditions || id:ukb-saige-540	Inverse variance weighted	3	1.01(0.68-1.52)	0.948	0.999
FLT4	ukb-saige-540.1	Appendicitis || id:ukb-saige-540.1	Inverse variance weighted	3	1.02(0.63-1.63)	0.939	0.999
FLT4	ukb-saige-540.11	Acute appendicitis || id:ukb-saige-540.11	Inverse variance weighted	3	0.91(0.6-1.39)	0.66	0.99
FLT4	ukb-saige-550	Abdominal hernia || id:ukb-saige-550	Inverse variance weighted	3	1.11(1.01-1.23)	0.039	0.99
FLT4	ukb-saige-550.1	Inguinal hernia || id:ukb-saige-550.1	Inverse variance weighted	3	1.11(0.89-1.38)	0.36	0.99
FLT4	ukb-saige-550.2	Diaphragmatic hernia || id:ukb-saige-550.2	Inverse variance weighted	3	1.1(0.96-1.26)	0.16	0.99
FLT4	ukb-saige-550.3	Femoral hernia || id:ukb-saige-550.3	Inverse variance weighted	3	1.32(0.59-2.95)	0.498	0.99
FLT4	ukb-saige-550.4	Umbilical hernia || id:ukb-saige-550.4	Inverse variance weighted	3	1.31(0.89-1.92)	0.165	0.99
FLT4	ukb-saige-550.5	Ventral hernia || id:ukb-saige-550.5	Inverse variance weighted	3	1.46(1.02-2.07)	0.037	0.99
FLT4	ukb-saige-555	Inflammatory bowel disease and other gastroenteritis and colitis || id:ukb-saige-555	Inverse variance weighted	3	0.9(0.66-1.23)	0.509	0.99
FLT4	ukb-saige-555.1	Regional enteritis || id:ukb-saige-555.1	Inverse variance weighted	3	0.91(0.56-1.5)	0.717	0.99
FLT4	ukb-saige-555.2	Ulcerative colitis || id:ukb-saige-555.2	Inverse variance weighted	3	0.88(0.6-1.31)	0.534	0.99
FLT4	ukb-saige-555.21	Ulcerative colitis (chronic) || id:ukb-saige-555.21	Inverse variance weighted	3	0.89(0.36-2.17)	0.799	0.99
FLT4	ukb-saige-556	Ulceration of the lower GI tract || id:ukb-saige-556	Inverse variance weighted	3	1.15(0.61-2.16)	0.666	0.99
FLT4	ukb-saige-556.1	Ulceration of intestine || id:ukb-saige-556.1	Inverse variance weighted	3	0.74(0.33-1.64)	0.46	0.99
FLT4	ukb-saige-557	Intestinal malabsorption (non-celiac) || id:ukb-saige-557	Inverse variance weighted	3	1.25(0.8-1.97)	0.326	0.99
FLT4	ukb-saige-557.1	Celiac disease || id:ukb-saige-557.1	Inverse variance weighted	3	1.16(0.71-1.89)	0.55	0.99
FLT4	ukb-saige-558	Noninfectious gastroenteritis || id:ukb-saige-558	Inverse variance weighted	3	1.05(0.88-1.24)	0.584	0.99
FLT4	ukb-saige-559	Ileostomy status || id:ukb-saige-559	Inverse variance weighted	3	1.56(0.86-2.81)	0.14	0.99
FLT4	ukb-saige-560	Intestinal obstruction without mention of hernia || id:ukb-saige-560	Inverse variance weighted	3	0.95(0.67-1.34)	0.776	0.99
FLT4	ukb-saige-560.1	Paralytic ileus || id:ukb-saige-560.1	Inverse variance weighted	3	2.57(0.49-13.42)	0.263	0.99
FLT4	ukb-saige-560.3	Peritoneal or intestinal adhesions || id:ukb-saige-560.3	Inverse variance weighted	3	0.58(0.25-1.34)	0.202	0.99
FLT4	ukb-saige-560.4	Other intestinal obstruction || id:ukb-saige-560.4	Inverse variance weighted	3	0.86(0.6-1.23)	0.41	0.99
FLT4	ukb-saige-561.2	Flatulence || id:ukb-saige-561.2	Inverse variance weighted	3	1.07(0.64-1.77)	0.806	0.99
FLT4	ukb-saige-562	Diverticulosis and diverticulitis || id:ukb-saige-562	Inverse variance weighted	3	0.79(0.69-0.9)	0.001	0.167
FLT4	ukb-saige-562.1	Diverticulosis || id:ukb-saige-562.1	Inverse variance weighted	3	0.79(0.69-0.9)	0.001	0.167
FLT4	ukb-saige-563	Constipation || id:ukb-saige-563	Inverse variance weighted	3	0.86(0.7-1.06)	0.158	0.99
FLT4	ukb-saige-564	Functional digestive disorders || id:ukb-saige-564	Wald ratio	1	1.23(0.82-1.84)	0.317	0.99
FLT4	ukb-saige-564.1	Irritable Bowel Syndrome || id:ukb-saige-564.1	Inverse variance weighted	3	1.07(0.81-1.41)	0.651	0.99
FLT4	ukb-saige-564.8	Abnormal findings on exam of gastrointestinal tract/ abdominal area || id:ukb-saige-564.8	Inverse variance weighted	3	0.83(0.5-1.37)	0.467	0.99
FLT4	ukb-saige-564.9	Personal history of diseases of digestive system || id:ukb-saige-564.9	Inverse variance weighted	3	0.84(0.66-1.08)	0.174	0.99
FLT4	ukb-saige-565	Anal and rectal conditions || id:ukb-saige-565	Inverse variance weighted	3	1.06(0.78-1.44)	0.694	0.99
FLT4	ukb-saige-565.1	Anal and rectal polyp || id:ukb-saige-565.1	Inverse variance weighted	3	0.88(0.61-1.27)	0.506	0.99
FLT4	ukb-saige-567	Peritonitis and retroperitoneal infections || id:ukb-saige-567	Inverse variance weighted	3	1.36(0.68-2.72)	0.385	0.99
FLT4	ukb-saige-568	Other disorders of peritoneum || id:ukb-saige-568	Inverse variance weighted	3	1.14(0.79-1.64)	0.5	0.99
FLT4	ukb-saige-568.1	Peritoneal adhesions (postoperative) (postinfection) || id:ukb-saige-568.1	Inverse variance weighted	3	1.18(0.81-1.7)	0.392	0.99
FLT4	ukb-saige-569	Other disorders of intestine || id:ukb-saige-569	Inverse variance weighted	3	1.15(0.84-1.58)	0.38	0.99
FLT4	ukb-saige-571	Chronic liver disease and cirrhosis || id:ukb-saige-571	Inverse variance weighted	3	0.7(0.47-1.03)	0.069	0.99
FLT4	ukb-saige-571.5	Other chronic nonalcoholic liver disease || id:ukb-saige-571.5	Inverse variance weighted	3	0.63(0.36-1.12)	0.117	0.99
FLT4	ukb-saige-571.8	Liver abscess and sequelae of chronic liver disease || id:ukb-saige-571.8	Inverse variance weighted	3	0.7(0.27-1.85)	0.478	0.99
FLT4	ukb-saige-571.81	Portal hypertension || id:ukb-saige-571.81	Inverse variance weighted	3	0.82(0.33-2.01)	0.657	0.99
FLT4	ukb-saige-572	Ascites (non malignant) || id:ukb-saige-572	Inverse variance weighted	3	1.12(0.66-1.89)	0.679	0.99
FLT4	ukb-saige-573	Other disorders of liver || id:ukb-saige-573	Inverse variance weighted	3	0.99(0.75-1.3)	0.938	0.999
FLT4	ukb-saige-573.5	Jaundice (not of newborn) || id:ukb-saige-573.5	Inverse variance weighted	3	0.91(0.46-1.81)	0.791	0.99
FLT4	ukb-saige-573.7	Abnormal results of function study of liver || id:ukb-saige-573.7	Inverse variance weighted	3	1.01(0.71-1.43)	0.97	1
FLT4	ukb-saige-574	Cholelithiasis and cholecystitis || id:ukb-saige-574	Inverse variance weighted	3	1.08(0.91-1.28)	0.405	0.99
FLT4	ukb-saige-574.1	Cholelithiasis || id:ukb-saige-574.1	Inverse variance weighted	3	1.02(0.85-1.22)	0.82	0.991
FLT4	ukb-saige-574.11	Cholelithiasis with acute cholecystitis || id:ukb-saige-574.11	Inverse variance weighted	3	0.97(0.57-1.66)	0.92	0.994
FLT4	ukb-saige-574.12	Cholelithiasis with other cholecystitis || id:ukb-saige-574.12	Inverse variance weighted	3	1.18(0.89-1.58)	0.249	0.99
FLT4	ukb-saige-574.2	Calculus of bile duct || id:ukb-saige-574.2	Inverse variance weighted	3	1.27(0.84-1.9)	0.253	0.99
FLT4	ukb-saige-574.3	Cholecystitis without cholelithiasis || id:ukb-saige-574.3	Inverse variance weighted	3	1.04(0.7-1.55)	0.847	0.994
FLT4	ukb-saige-575	Other biliary tract disease || id:ukb-saige-575	Inverse variance weighted	3	0.82(0.59-1.15)	0.254	0.99
FLT4	ukb-saige-575.2	Obstruction of bile duct || id:ukb-saige-575.2	Inverse variance weighted	3	0.62(0.3-1.31)	0.212	0.99
FLT4	ukb-saige-575.7	Other disorders of gallbladder || id:ukb-saige-575.7	Inverse variance weighted	3	1.02(0.59-1.77)	0.949	0.999
FLT4	ukb-saige-575.8	Other disorders of biliary tract || id:ukb-saige-575.8	Inverse variance weighted	3	0.81(0.43-1.53)	0.512	0.99
FLT4	ukb-saige-577	Diseases of pancreas || id:ukb-saige-577	Inverse variance weighted	3	1(0.67-1.49)	1	1
FLT4	ukb-saige-577.2	Chronic pancreatitis || id:ukb-saige-577.2	Inverse variance weighted	3	1.02(0.33-3.1)	0.978	1
FLT4	ukb-saige-578	Gastrointestinal hemorrhage || id:ukb-saige-578	Inverse variance weighted	2	0.99(0.85-1.16)	0.896	0.994
FLT4	ukb-saige-578.1	Hematemesis || id:ukb-saige-578.1	Inverse variance weighted	3	1.06(0.66-1.69)	0.81	0.991
FLT4	ukb-saige-578.2	Blood in stool || id:ukb-saige-578.2	Inverse variance weighted	3	1.32(0.88-1.98)	0.175	0.99
FLT4	ukb-saige-578.8	Hemorrhage of rectum and anus || id:ukb-saige-578.8	Inverse variance weighted	3	0.94(0.79-1.13)	0.535	0.99
FLT4	ukb-saige-578.9	Hemorrhage of gastrointestinal tract || id:ukb-saige-578.9	Inverse variance weighted	3	1.23(0.75-2.04)	0.415	0.99
FLT4	ukb-saige-579	Other symptoms involving abdomen and pelvis || id:ukb-saige-579	Inverse variance weighted	3	0.87(0.53-1.43)	0.573	0.99
FLT4	ukb-saige-579.8	Nonspecific abnormal findings in stool contents || id:ukb-saige-579.8	Inverse variance weighted	3	0.78(0.47-1.3)	0.343	0.99
FLT4	ukb-saige-580.1	Glomerulonephritis || id:ukb-saige-580.1	Inverse variance weighted	3	1.16(0.61-2.2)	0.656	0.99
FLT4	ukb-saige-580.14	Chronic glomerulonephritis, NOS || id:ukb-saige-580.14	Inverse variance weighted	3	1.38(0.68-2.81)	0.379	0.99
FLT4	ukb-saige-585.1	Acute renal failure || id:ukb-saige-585.1	Inverse variance weighted	3	1.45(0.98-2.15)	0.065	0.99
FLT4	ukb-saige-585.2	Renal failure NOS || id:ukb-saige-585.2	Inverse variance weighted	3	1.13(0.65-1.97)	0.653	0.99
FLT4	ukb-saige-585.3	Chronic renal failure [CKD] || id:ukb-saige-585.3	Inverse variance weighted	3	0.91(0.61-1.37)	0.663	0.99
FLT4	ukb-saige-586	Other disorders of the kidney and ureters || id:ukb-saige-586	Inverse variance weighted	3	0.64(0.41-0.99)	0.046	0.99
FLT4	ukb-saige-586.2	Cyst of kidney, acquired || id:ukb-saige-586.2	Inverse variance weighted	3	0.61(0.34-1.09)	0.098	0.99
FLT4	ukb-saige-586.4	Stricture/obstruction of ureter || id:ukb-saige-586.4	Inverse variance weighted	3	0.95(0.37-2.4)	0.911	0.994
FLT4	ukb-saige-590	Pyelonephritis || id:ukb-saige-590	Inverse variance weighted	3	0.77(0.44-1.36)	0.367	0.99
FLT4	ukb-saige-591	Urinary tract infection || id:ukb-saige-591	Inverse variance weighted	3	1.02(0.84-1.23)	0.87	0.994
FLT4	ukb-saige-592.1	Cystitis || id:ukb-saige-592.1	Inverse variance weighted	3	0.84(0.58-1.24)	0.385	0.99
FLT4	ukb-saige-592.12	Chronic cystitis || id:ukb-saige-592.12	Inverse variance weighted	3	1.31(0.66-2.59)	0.445	0.99
FLT4	ukb-saige-593	Hematuria || id:ukb-saige-593	Inverse variance weighted	3	1.08(0.92-1.27)	0.36	0.99
FLT4	ukb-saige-594	Urinary calculus || id:ukb-saige-594	Inverse variance weighted	3	1.12(0.87-1.46)	0.38	0.99
FLT4	ukb-saige-594.1	Calculus of kidney || id:ukb-saige-594.1	Inverse variance weighted	3	1.03(0.71-1.5)	0.866	0.994
FLT4	ukb-saige-594.2	Calculus of lower urinary tract || id:ukb-saige-594.2	Inverse variance weighted	3	2.24(1.07-4.7)	0.033	0.99
FLT4	ukb-saige-594.3	Calculus of ureter || id:ukb-saige-594.3	Inverse variance weighted	3	0.86(0.54-1.39)	0.546	0.99
FLT4	ukb-saige-594.8	Renal colic || id:ukb-saige-594.8	Inverse variance weighted	3	1.16(0.72-1.86)	0.542	0.99
FLT4	ukb-saige-595	Hydronephrosis || id:ukb-saige-595	Inverse variance weighted	3	0.71(0.44-1.13)	0.149	0.99
FLT4	ukb-saige-596	Other disorders of bladder || id:ukb-saige-596	Inverse variance weighted	3	0.97(0.73-1.3)	0.862	0.994
FLT4	ukb-saige-596.1	Bladder neck obstruction || id:ukb-saige-596.1	Inverse variance weighted	3	0.95(0.6-1.52)	0.832	0.994
FLT4	ukb-saige-596.5	Functional disorders of bladder || id:ukb-saige-596.5	Inverse variance weighted	3	0.69(0.42-1.14)	0.148	0.99
FLT4	ukb-saige-597	Other disorders of urethra and urinary tract || id:ukb-saige-597	Inverse variance weighted	3	0.96(0.69-1.32)	0.791	0.99
FLT4	ukb-saige-597.1	Urethral stricture (not specified as infectious) || id:ukb-saige-597.1	Inverse variance weighted	3	0.94(0.66-1.35)	0.753	0.99
FLT4	ukb-saige-598	Abnormal findings on examination of urine || id:ukb-saige-598	Inverse variance weighted	3	1.04(0.74-1.47)	0.818	0.991
FLT4	ukb-saige-599	Other symptoms/disorders or the urinary system || id:ukb-saige-599	Inverse variance weighted	3	0.94(0.82-1.08)	0.392	0.99
FLT4	ukb-saige-599.2	Retention of urine || id:ukb-saige-599.2	Inverse variance weighted	2	0.9(0.32-2.53)	0.848	0.994
FLT4	ukb-saige-599.3	Dysuria || id:ukb-saige-599.3	Inverse variance weighted	3	0.76(0.26-2.22)	0.613	0.99
FLT4	ukb-saige-599.4	Urinary incontinence || id:ukb-saige-599.4	Inverse variance weighted	3	1(0.77-1.29)	0.988	1
FLT4	ukb-saige-599.5	Frequency of urination and polyuria || id:ukb-saige-599.5	Inverse variance weighted	3	0.87(0.63-1.21)	0.415	0.99
FLT4	ukb-saige-599.9	Other abnormality of urination || id:ukb-saige-599.9	Inverse variance weighted	3	1.17(0.73-1.88)	0.505	0.99
FLT4	ukb-saige-608	Other disorders of male genital organs || id:ukb-saige-608	Inverse variance weighted	3	1.13(0.71-1.82)	0.601	0.99
FLT4	ukb-saige-610	Benign mammary dysplasias || id:ukb-saige-610	Inverse variance weighted	3	1.05(0.73-1.5)	0.803	0.99
FLT4	ukb-saige-610.1	Cystic mastopathy || id:ukb-saige-610.1	Inverse variance weighted	3	0.67(0.25-1.81)	0.432	0.99
FLT4	ukb-saige-610.4	Benign neoplasm of breast || id:ukb-saige-610.4	Inverse variance weighted	3	1.13(0.67-1.91)	0.638	0.99
FLT4	ukb-saige-610.8	Other specified benign mammary dysplasias || id:ukb-saige-610.8	Inverse variance weighted	3	0.71(0.32-1.55)	0.392	0.99
FLT4	ukb-saige-611	Abnormal findings on mammogram or breast exam || id:ukb-saige-611	Inverse variance weighted	3	0.73(0.4-1.32)	0.298	0.99
FLT4	ukb-saige-611.3	Lump or mass in breast || id:ukb-saige-611.3	Inverse variance weighted	3	0.71(0.35-1.44)	0.35	0.99
FLT4	ukb-saige-612	Breast conditions, congenital or relating to hormones || id:ukb-saige-612	Inverse variance weighted	3	1.89(0.55-6.46)	0.312	0.99
FLT4	ukb-saige-612.2	Hypertrophy of breast (Gynecomastia) || id:ukb-saige-612.2	Inverse variance weighted	3	1.86(0.6-5.83)	0.285	0.99
FLT4	ukb-saige-613	Other nonmalignant breast conditions || id:ukb-saige-613	Inverse variance weighted	3	0.84(0.52-1.34)	0.459	0.99
FLT4	ukb-saige-613.1	Inflammatory disease of breast || id:ukb-saige-613.1	Inverse variance weighted	3	0.68(0.32-1.46)	0.32	0.99
FLT4	ukb-saige-613.7	Other signs and symptoms in breast || id:ukb-saige-613.7	Inverse variance weighted	3	0.65(0.3-1.42)	0.284	0.99
FLT4	ukb-saige-614	Inflammatory diseases of female pelvic organs || id:ukb-saige-614	Inverse variance weighted	3	1.21(0.93-1.58)	0.154	0.99
FLT4	ukb-saige-614.1	Pelvic peritoneal adhesions, female (postoperative) (postinfection) || id:ukb-saige-614.1	Inverse variance weighted	3	1.23(0.81-1.86)	0.324	0.99
FLT4	ukb-saige-614.3	Pelvic inflammatory disease (PID) || id:ukb-saige-614.3	Inverse variance weighted	3	1.26(0.62-2.57)	0.528	0.99
FLT4	ukb-saige-614.5	Inflammatory disease of cervix, vagina, and vulva || id:ukb-saige-614.5	Inverse variance weighted	3	1.22(0.77-1.94)	0.394	0.99
FLT4	ukb-saige-614.51	Cervicitis and endocervicitis || id:ukb-saige-614.51	Inverse variance weighted	3	1.14(0.65-2.02)	0.649	0.99
FLT4	ukb-saige-614.53	Cyst or abscess of Bartholin's gland || id:ukb-saige-614.53	Inverse variance weighted	3	1.35(0.43-4.26)	0.613	0.99
FLT4	ukb-saige-615	Endometriosis || id:ukb-saige-615	Inverse variance weighted	3	0.9(0.65-1.25)	0.531	0.99
FLT4	ukb-saige-618	Genital prolapse || id:ukb-saige-618	Inverse variance weighted	3	0.93(0.67-1.29)	0.675	0.99
FLT4	ukb-saige-618.1	Prolapse of vaginal walls || id:ukb-saige-618.1	Inverse variance weighted	3	0.89(0.58-1.39)	0.615	0.99
FLT4	ukb-saige-618.2	Uterine/Uterovaginal prolapse || id:ukb-saige-618.2	Inverse variance weighted	3	0.85(0.63-1.15)	0.295	0.99
FLT4	ukb-saige-618.5	Prolapse of vaginal vault after hysterectomy || id:ukb-saige-618.5	Inverse variance weighted	3	0.84(0.34-2.07)	0.7	0.99
FLT4	ukb-saige-618.6	Vaginal enterocele, congenital or acquired || id:ukb-saige-618.6	Inverse variance weighted	3	0.89(0.41-1.96)	0.778	0.99
FLT4	ukb-saige-619	Noninflammatory female genital disorders || id:ukb-saige-619	Inverse variance weighted	3	0.84(0.67-1.04)	0.106	0.99
FLT4	ukb-saige-619.1	Noninflammatory disorders of ovary, fallopian tube, and broad ligament || id:ukb-saige-619.1	Inverse variance weighted	3	0.67(0.31-1.44)	0.305	0.99
FLT4	ukb-saige-619.2	Disorders of uterus, NEC || id:ukb-saige-619.2	Inverse variance weighted	3	0.73(0.51-1.05)	0.092	0.99
FLT4	ukb-saige-619.3	Noninflammatory disorders of cervix || id:ukb-saige-619.3	Inverse variance weighted	3	0.66(0.38-1.13)	0.13	0.99
FLT4	ukb-saige-619.4	Noninflammatory disorders of vagina || id:ukb-saige-619.4	Inverse variance weighted	3	1.23(0.75-2.02)	0.415	0.99
FLT4	ukb-saige-619.5	Noninflammatory disorders of vulva and perineum || id:ukb-saige-619.5	Inverse variance weighted	3	0.7(0.4-1.22)	0.211	0.99
FLT4	ukb-saige-621	Endometrial hyperplasia || id:ukb-saige-621	Inverse variance weighted	3	1.21(0.49-3.01)	0.683	0.99
FLT4	ukb-saige-622	Polyp of female genital organs || id:ukb-saige-622	Inverse variance weighted	3	0.88(0.71-1.08)	0.215	0.99
FLT4	ukb-saige-622.1	Polyp of corpus uteri || id:ukb-saige-622.1	Inverse variance weighted	3	0.86(0.63-1.18)	0.365	0.99
FLT4	ukb-saige-622.2	Mucous polyp of cervix || id:ukb-saige-622.2	Inverse variance weighted	3	0.94(0.66-1.33)	0.708	0.99
FLT4	ukb-saige-623	Hypertrophy of female genital organs || id:ukb-saige-623	Inverse variance weighted	3	0.93(0.52-1.66)	0.801	0.99
FLT4	ukb-saige-624	Symptoms involving female genital tract || id:ukb-saige-624	Inverse variance weighted	3	1.12(0.75-1.66)	0.581	0.99
FLT4	ukb-saige-624.9	stress incontinence, female || id:ukb-saige-624.9	Inverse variance weighted	3	1.06(0.66-1.71)	0.815	0.991
FLT4	ukb-saige-625	Pain and other symptoms associated with female genital organs || id:ukb-saige-625	Inverse variance weighted	3	1.17(0.8-1.7)	0.423	0.99
FLT4	ukb-saige-625.1	Dyspareunia || id:ukb-saige-625.1	Inverse variance weighted	3	1.13(0.62-2.06)	0.697	0.99
FLT4	ukb-saige-626	Disorders of menstruation and other abnormal bleeding from female genital tract || id:ukb-saige-626	Inverse variance weighted	3	1.05(0.89-1.23)	0.568	0.99
FLT4	ukb-saige-626.1	Irregular menstrual cycle/bleeding || id:ukb-saige-626.1	Inverse variance weighted	3	1.08(0.91-1.28)	0.401	0.99
FLT4	ukb-saige-626.12	Excessive or frequent menstruation || id:ukb-saige-626.12	Inverse variance weighted	3	1.1(0.88-1.37)	0.398	0.99
FLT4	ukb-saige-626.13	Irregular menstrual cycle || id:ukb-saige-626.13	Inverse variance weighted	3	1.22(0.66-2.28)	0.524	0.99
FLT4	ukb-saige-626.14	Irregular menstrual bleeding || id:ukb-saige-626.14	Inverse variance weighted	3	0.9(0.64-1.27)	0.558	0.99
FLT4	ukb-saige-626.2	Dysmenorrhea || id:ukb-saige-626.2	Inverse variance weighted	3	0.85(0.52-1.4)	0.526	0.99
FLT4	ukb-saige-626.8	Infertility, female || id:ukb-saige-626.8	Inverse variance weighted	3	0.52(0.29-0.91)	0.023	0.99
FLT4	ukb-saige-627	Menopausal and postmenopausal disorders || id:ukb-saige-627	Inverse variance weighted	3	1.07(0.87-1.32)	0.521	0.99
FLT4	ukb-saige-627.1	Postmenopausal bleeding || id:ukb-saige-627.1	Inverse variance weighted	3	1.08(0.87-1.36)	0.486	0.99
FLT4	ukb-saige-627.3	Postmenopausal atrophic vaginitis || id:ukb-saige-627.3	Inverse variance weighted	3	0.73(0.27-2.02)	0.549	0.99
FLT4	ukb-saige-628	Ovarian cyst || id:ukb-saige-628	Inverse variance weighted	3	0.73(0.54-0.99)	0.045	0.99
FLT4	ukb-saige-634	Miscarriage; stillbirth || id:ukb-saige-634	Inverse variance weighted	3	1.05(0.77-1.43)	0.764	0.99
FLT4	ukb-saige-634.1	Missed abortion/Hydatidiform mole || id:ukb-saige-634.1	Inverse variance weighted	3	0.6(0.33-1.1)	0.097	0.99
FLT4	ukb-saige-635	Hemorrhage during pregnancy; childbirth and postpartum || id:ukb-saige-635	Inverse variance weighted	3	0.82(0.36-1.87)	0.634	0.99
FLT4	ukb-saige-635.2	Antepartum hemorrhage, abruptio placentae, and placenta previa || id:ukb-saige-635.2	Inverse variance weighted	3	0.67(0.21-2.08)	0.488	0.99
FLT4	ukb-saige-635.3	Placenta previa and abruptio placenta || id:ukb-saige-635.3	Inverse variance weighted	3	1.01(0.46-2.23)	0.975	1
FLT4	ukb-saige-636	Early or threatened labor; hemorrhage in early pregnancy || id:ukb-saige-636	Inverse variance weighted	3	1.51(0.83-2.75)	0.178	0.99
FLT4	ukb-saige-636.2	Early onset of delivery || id:ukb-saige-636.2	Inverse variance weighted	3	1.32(0.26-6.65)	0.737	0.99
FLT4	ukb-saige-636.3	Hemorrhage in early pregnancy || id:ukb-saige-636.3	Inverse variance weighted	3	1.84(0.9-3.76)	0.096	0.99
FLT4	ukb-saige-642	Hypertension complicating pregnancy, childbirth, and the puerperium || id:ukb-saige-642	Inverse variance weighted	3	0.59(0.31-1.11)	0.1	0.99
FLT4	ukb-saige-645	Late pregnancy and failed induction || id:ukb-saige-645	Inverse variance weighted	3	0.54(0.22-1.34)	0.184	0.99
FLT4	ukb-saige-646	Other complications of pregnancy NEC || id:ukb-saige-646	Inverse variance weighted	3	1.16(0.73-1.84)	0.522	0.99
FLT4	ukb-saige-650	Normal delivery || id:ukb-saige-650	Inverse variance weighted	3	1.08(0.66-1.75)	0.766	0.99
FLT4	ukb-saige-652	Malposition and malpresentation of fetus or obstruction || id:ukb-saige-652	Inverse variance weighted	3	0.7(0.41-1.17)	0.172	0.99
FLT4	ukb-saige-653	Problems associated with amniotic cavity and membranes || id:ukb-saige-653	Inverse variance weighted	3	0.74(0.31-1.74)	0.487	0.99
FLT4	ukb-saige-655	Known or suspected fetal abnormality affecting management of mother || id:ukb-saige-655	Inverse variance weighted	3	0.79(0.56-1.12)	0.185	0.99
FLT4	ukb-saige-661	Fetal distress and abnormal forces of labor || id:ukb-saige-661	Inverse variance weighted	3	1.21(0.76-1.93)	0.423	0.99
FLT4	ukb-saige-663	Umbilical cord complications during labor and delivery || id:ukb-saige-663	Inverse variance weighted	3	0.53(0.21-1.31)	0.167	0.99
FLT4	ukb-saige-665	Obstetrical/birth trauma || id:ukb-saige-665	Inverse variance weighted	3	0.84(0.51-1.4)	0.509	0.99
FLT4	ukb-saige-669	Complications of labor and delivery NEC || id:ukb-saige-669	Inverse variance weighted	3	0.76(0.49-1.19)	0.229	0.99
FLT4	ukb-saige-681	Superficial cellulitis and abscess || id:ukb-saige-681	Inverse variance weighted	3	1.12(0.88-1.43)	0.35	0.99
FLT4	ukb-saige-681.1	Cellulitis and abscess of fingers/toes || id:ukb-saige-681.1	Inverse variance weighted	3	0.9(0.3-2.69)	0.849	0.994
FLT4	ukb-saige-681.2	Cellulitis and abscess of face/neck || id:ukb-saige-681.2	Inverse variance weighted	3	1.14(0.46-2.8)	0.781	0.99
FLT4	ukb-saige-681.3	Cellulitis and abscess of arm/hand || id:ukb-saige-681.3	Inverse variance weighted	3	1.12(0.85-1.49)	0.413	0.99
FLT4	ukb-saige-681.5	Cellulitis and abscess of leg, except foot || id:ukb-saige-681.5	Inverse variance weighted	3	1.13(0.85-1.49)	0.407	0.99
FLT4	ukb-saige-681.6	Cellulitis and abscess of foot, toe || id:ukb-saige-681.6	Inverse variance weighted	3	1.12(0.84-1.48)	0.441	0.99
FLT4	ukb-saige-681.7	Cellulitis and abscess of trunk || id:ukb-saige-681.7	Inverse variance weighted	3	0.66(0.28-1.52)	0.324	0.99
FLT4	ukb-saige-686	Other local infections of skin and subcutaneous tissue || id:ukb-saige-686	Inverse variance weighted	3	1.1(0.81-1.5)	0.524	0.99
FLT4	ukb-saige-686.1	Carbuncle and furuncle || id:ukb-saige-686.1	Inverse variance weighted	3	0.96(0.53-1.73)	0.883	0.994
FLT4	ukb-saige-686.3	Pilonidal cyst || id:ukb-saige-686.3	Inverse variance weighted	3	0.85(0.32-2.24)	0.743	0.99
FLT4	ukb-saige-687	Symptoms affecting skin || id:ukb-saige-687	Inverse variance weighted	3	1.13(0.85-1.49)	0.4	0.99
FLT4	ukb-saige-687.1	Rash and other nonspecific skin eruption || id:ukb-saige-687.1	Inverse variance weighted	3	1.93(1.16-3.21)	0.012	0.99
FLT4	ukb-saige-687.4	Disturbance of skin sensation || id:ukb-saige-687.4	Inverse variance weighted	3	0.81(0.55-1.2)	0.297	0.99
FLT4	ukb-saige-689	Disorder of skin and subcutaneous tissue NOS || id:ukb-saige-689	Inverse variance weighted	3	0.95(0.66-1.37)	0.779	0.99
FLT4	ukb-saige-694	Dyschromia and Vitiligo || id:ukb-saige-694	Inverse variance weighted	3	1.29(0.44-3.77)	0.638	0.99
FLT4	ukb-saige-694.2	Other dyschromia || id:ukb-saige-694.2	Inverse variance weighted	3	1.29(0.49-3.37)	0.607	0.99
FLT4	ukb-saige-695	Erythematous conditions || id:ukb-saige-695	Inverse variance weighted	3	0.55(0.36-0.83)	0.004	0.563
FLT4	ukb-saige-695.7	Prurigo and Lichen || id:ukb-saige-695.7	Inverse variance weighted	3	0.48(0.23-1)	0.049	0.99
FLT4	ukb-saige-696	Psoriasis and related disorders || id:ukb-saige-696	Inverse variance weighted	3	1.14(0.63-2.07)	0.673	0.99
FLT4	ukb-saige-696.4	Psoriasis || id:ukb-saige-696.4	Inverse variance weighted	3	1.2(0.65-2.19)	0.561	0.99
FLT4	ukb-saige-696.42	Psoriatic arthropathy || id:ukb-saige-696.42	Inverse variance weighted	3	1.79(0.82-3.89)	0.141	0.99
FLT4	ukb-saige-697	Sarcoidosis || id:ukb-saige-697	Inverse variance weighted	3	1(0.22-4.5)	0.999	1
FLT4	ukb-saige-698	Pruritus and related conditions || id:ukb-saige-698	Inverse variance weighted	3	0.77(0.35-1.71)	0.523	0.99
FLT4	ukb-saige-701	Other hypertrophic and atrophic conditions of skin || id:ukb-saige-701	Inverse variance weighted	3	1.18(0.87-1.6)	0.285	0.99
FLT4	ukb-saige-701.2	Scar conditions and fibrosis of skin || id:ukb-saige-701.2	Inverse variance weighted	3	1.23(0.69-2.19)	0.488	0.99
FLT4	ukb-saige-702	Degenerative skin conditions and other dermatoses || id:ukb-saige-702	Inverse variance weighted	3	1.26(0.75-2.12)	0.377	0.99
FLT4	ukb-saige-702.1	Actinic keratosis || id:ukb-saige-702.1	Inverse variance weighted	3	1.76(0.84-3.7)	0.134	0.99
FLT4	ukb-saige-702.2	Seborrheic keratosis || id:ukb-saige-702.2	Inverse variance weighted	3	0.89(0.61-1.3)	0.541	0.99
FLT4	ukb-saige-703	Diseases of nail, NOS || id:ukb-saige-703	Inverse variance weighted	3	1.4(0.78-2.49)	0.256	0.99
FLT4	ukb-saige-703.1	Ingrowing nail || id:ukb-saige-703.1	Inverse variance weighted	3	1.46(0.75-2.84)	0.265	0.99
FLT4	ukb-saige-704	Diseases of hair and hair follicles || id:ukb-saige-704	Inverse variance weighted	3	1(0.67-1.51)	0.983	1
FLT4	ukb-saige-705	Disorders of sweat glands || id:ukb-saige-705	Inverse variance weighted	3	1.2(0.58-2.48)	0.616	0.99
FLT4	ukb-saige-705.8	Hyperhidrosis || id:ukb-saige-705.8	Inverse variance weighted	3	1.64(0.7-3.82)	0.255	0.99
FLT4	ukb-saige-706	Diseases of sebaceous glands || id:ukb-saige-706	Inverse variance weighted	3	1.06(0.84-1.33)	0.636	0.99
FLT4	ukb-saige-706.2	Sebaceous cyst || id:ukb-saige-706.2	Inverse variance weighted	3	1.05(0.84-1.32)	0.663	0.99
FLT4	ukb-saige-707	Chronic ulcer of skin || id:ukb-saige-707	Inverse variance weighted	3	1.25(0.71-2.2)	0.432	0.99
FLT4	ukb-saige-707.1	Decubitus ulcer || id:ukb-saige-707.1	Inverse variance weighted	3	0.9(0.32-2.52)	0.839	0.994
FLT4	ukb-saige-709	Diffuse diseases of connective tissue || id:ukb-saige-709	Inverse variance weighted	3	1.32(0.93-1.87)	0.125	0.99
FLT4	ukb-saige-709.2	Sicca syndrome || id:ukb-saige-709.2	Inverse variance weighted	3	1.42(0.57-3.5)	0.45	0.99
FLT4	ukb-saige-709.7	Unspecified diffuse connective tissue disease || id:ukb-saige-709.7	Inverse variance weighted	3	1.28(0.86-1.9)	0.231	0.99
FLT4	ukb-saige-710	Osteomyelitis, periostitis, and other infections involving bone || id:ukb-saige-710	Inverse variance weighted	3	1.61(0.46-5.64)	0.457	0.99
FLT4	ukb-saige-710.1	Osteomyelitis || id:ukb-saige-710.1	Inverse variance weighted	3	1.18(0.33-4.17)	0.801	0.99
FLT4	ukb-saige-714	Rheumatoid arthritis and other inflammatory polyarthropathies || id:ukb-saige-714	Inverse variance weighted	3	1.06(0.79-1.43)	0.7	0.99
FLT4	ukb-saige-714.1	Rheumatoid arthritis || id:ukb-saige-714.1	Inverse variance weighted	3	1.14(0.83-1.56)	0.425	0.99
FLT4	ukb-saige-715	Other inflammatory spondylopathies || id:ukb-saige-715	Inverse variance weighted	3	1.54(0.93-2.56)	0.092	0.99
FLT4	ukb-saige-715.2	Ankylosing spondylitis || id:ukb-saige-715.2	Inverse variance weighted	3	2.08(0.91-4.76)	0.084	0.99
FLT4	ukb-saige-716	Other arthropathies || id:ukb-saige-716	Inverse variance weighted	3	1.1(0.98-1.23)	0.119	0.99
FLT4	ukb-saige-716.1	Unspecified polyarthropathy or polyarthritis || id:ukb-saige-716.1	Inverse variance weighted	3	0.87(0.61-1.23)	0.428	0.99
FLT4	ukb-saige-716.2	Unspecified monoarthritis || id:ukb-saige-716.2	Inverse variance weighted	3	1.11(0.94-1.32)	0.211	0.99
FLT4	ukb-saige-716.9	Arthropathy NOS || id:ukb-saige-716.9	Inverse variance weighted	3	1.1(0.98-1.24)	0.106	0.99
FLT4	ukb-saige-717	Polymyalgia Rheumatica || id:ukb-saige-717	Inverse variance weighted	3	0.61(0.33-1.13)	0.119	0.99
FLT4	ukb-saige-720	Spinal stenosis || id:ukb-saige-720	Inverse variance weighted	2	1.21(0.62-2.36)	0.568	0.99
FLT4	ukb-saige-721	Spondylosis and allied disorders || id:ukb-saige-721	Inverse variance weighted	3	0.95(0.67-1.35)	0.777	0.99
FLT4	ukb-saige-721.1	Spondylosis without myelopathy || id:ukb-saige-721.1	Inverse variance weighted	3	0.91(0.68-1.23)	0.551	0.99
FLT4	ukb-saige-722	Intervertebral disc disorders || id:ukb-saige-722	Inverse variance weighted	3	1.2(0.89-1.61)	0.232	0.99
FLT4	ukb-saige-722.1	Displacement of intervertebral disc || id:ukb-saige-722.1	Inverse variance weighted	3	0.74(0.3-1.84)	0.522	0.99
FLT4	ukb-saige-722.6	Degeneration of intervertebral disc || id:ukb-saige-722.6	Inverse variance weighted	3	1.16(0.79-1.71)	0.457	0.99
FLT4	ukb-saige-722.9	Other and unspecified disc disorder || id:ukb-saige-722.9	Inverse variance weighted	3	1.28(0.82-1.99)	0.271	0.99
FLT4	ukb-saige-723	Other disorders of cervical region || id:ukb-saige-723	Inverse variance weighted	3	1.18(0.18-7.77)	0.867	0.994
FLT4	ukb-saige-724	Other and unspecified disorders of back || id:ukb-saige-724	Inverse variance weighted	3	1.08(0.62-1.87)	0.794	0.99
FLT4	ukb-saige-724.9	Other unspecified back disorders || id:ukb-saige-724.9	Inverse variance weighted	3	1.18(0.56-2.46)	0.664	0.99
FLT4	ukb-saige-726	Peripheral enthesopathies and allied syndromes || id:ukb-saige-726	Inverse variance weighted	3	1.02(0.86-1.21)	0.83	0.993
FLT4	ukb-saige-726.1	Enthesopathy || id:ukb-saige-726.1	Inverse variance weighted	3	0.95(0.77-1.18)	0.648	0.99
FLT4	ukb-saige-726.3	Bursitis || id:ukb-saige-726.3	Inverse variance weighted	3	1.54(0.76-3.12)	0.228	0.99
FLT4	ukb-saige-727	Other disorders of synovium, tendon, and bursa || id:ukb-saige-727	Inverse variance weighted	3	0.96(0.75-1.23)	0.755	0.99
FLT4	ukb-saige-727.1	Synovitis and tenosynovitis || id:ukb-saige-727.1	Inverse variance weighted	3	0.81(0.55-1.21)	0.306	0.99
FLT4	ukb-saige-727.4	Ganglion and cyst of synovium, tendon, and bursa || id:ukb-saige-727.4	Inverse variance weighted	3	0.95(0.54-1.64)	0.842	0.994
FLT4	ukb-saige-727.5	Rupture of synovium || id:ukb-saige-727.5	Inverse variance weighted	3	1.09(0.37-3.22)	0.872	0.994
FLT4	ukb-saige-728	Disorders of muscle, ligament, and fascia || id:ukb-saige-728	Inverse variance weighted	3	1.16(0.85-1.59)	0.346	0.99
FLT4	ukb-saige-728.7	Fasciitis || id:ukb-saige-728.7	Inverse variance weighted	3	1.11(0.79-1.56)	0.541	0.99
FLT4	ukb-saige-728.71	Contracture of palmar fascia [Dupuytren's disease] || id:ukb-saige-728.71	Inverse variance weighted	3	1.22(0.84-1.78)	0.294	0.99
FLT4	ukb-saige-729	Other disorders of soft tissues || id:ukb-saige-729	Inverse variance weighted	3	0.96(0.74-1.25)	0.751	0.99
FLT4	ukb-saige-729.1	Rheumatism, unspecified and fibrositis || id:ukb-saige-729.1	Inverse variance weighted	3	1.66(0.49-5.6)	0.414	0.99
FLT4	ukb-saige-733	Other disorders of bone and cartilage || id:ukb-saige-733	Inverse variance weighted	3	1.02(0.69-1.53)	0.906	0.994
FLT4	ukb-saige-733.4	Aseptic necrosis of bone || id:ukb-saige-733.4	Inverse variance weighted	3	1.3(0.3-5.69)	0.729	0.99
FLT4	ukb-saige-733.8	Malunion and nonunion of fracture || id:ukb-saige-733.8	Inverse variance weighted	3	0.9(0.45-1.78)	0.752	0.99
FLT4	ukb-saige-735	Acquired foot deformities || id:ukb-saige-735	Inverse variance weighted	3	1.11(0.89-1.37)	0.364	0.99
FLT4	ukb-saige-735.2	Acquired toe deformities || id:ukb-saige-735.2	Inverse variance weighted	3	1.11(0.83-1.49)	0.466	0.99
FLT4	ukb-saige-735.21	Hammer toe (acquired) || id:ukb-saige-735.21	Inverse variance weighted	3	0.93(0.58-1.49)	0.761	0.99
FLT4	ukb-saige-735.23	Hallux rigidus || id:ukb-saige-735.23	Inverse variance weighted	3	1.08(0.64-1.83)	0.765	0.99
FLT4	ukb-saige-735.3	Hallux valgus (Bunion) || id:ukb-saige-735.3	Inverse variance weighted	3	1.05(0.81-1.36)	0.716	0.99
FLT4	ukb-saige-736	Other acquired deformities of limbs || id:ukb-saige-736	Inverse variance weighted	3	0.88(0.53-1.46)	0.623	0.99
FLT4	ukb-saige-737	Curvature of spine || id:ukb-saige-737	Inverse variance weighted	3	1.53(0.62-3.76)	0.358	0.99
FLT4	ukb-saige-737.3	Kyphoscoliosis and scoliosis || id:ukb-saige-737.3	Inverse variance weighted	3	1.46(0.53-4.01)	0.468	0.99
FLT4	ukb-saige-738	Other acquired musculoskeletal deformity || id:ukb-saige-738	Inverse variance weighted	3	1.27(0.8-2.03)	0.317	0.99
FLT4	ukb-saige-738.4	Acquired spondylolisthesis || id:ukb-saige-738.4	Inverse variance weighted	3	1.19(0.7-2.03)	0.512	0.99
FLT4	ukb-saige-740	Osteoarthrosis || id:ukb-saige-740	Inverse variance weighted	3	1.15(1.01-1.32)	0.037	0.99
FLT4	ukb-saige-740.1	Osteoarthritis; localized || id:ukb-saige-740.1	Inverse variance weighted	3	1.12(0.95-1.31)	0.182	0.99
FLT4	ukb-saige-740.11	Osteoarthrosis, localized, primary || id:ukb-saige-740.11	Inverse variance weighted	3	1.17(0.92-1.5)	0.195	0.99
FLT4	ukb-saige-740.2	Osteoarthrosis, generalized || id:ukb-saige-740.2	Inverse variance weighted	3	0.75(0.33-1.75)	0.511	0.99
FLT4	ukb-saige-740.9	Osteoarthrosis NOS || id:ukb-saige-740.9	Inverse variance weighted	3	1.21(1-1.46)	0.051	0.99
FLT4	ukb-saige-741	Symptoms and disorders of the joints || id:ukb-saige-741	Inverse variance weighted	3	0.87(0.62-1.23)	0.439	0.99
FLT4	ukb-saige-741.2	Stiffness of joint || id:ukb-saige-741.2	Inverse variance weighted	3	1.06(0.44-2.57)	0.9	0.994
FLT4	ukb-saige-741.4	Joint effusions || id:ukb-saige-741.4	Inverse variance weighted	3	0.69(0.4-1.19)	0.182	0.99
FLT4	ukb-saige-742	Derangement of joint, non-traumatic || id:ukb-saige-742	Inverse variance weighted	3	0.95(0.64-1.4)	0.788	0.99
FLT4	ukb-saige-742.9	Other derangement of joint || id:ukb-saige-742.9	Inverse variance weighted	3	1.21(0.76-1.91)	0.428	0.99
FLT4	ukb-saige-743	Osteoporosis, osteopenia and pathological fracture || id:ukb-saige-743	Inverse variance weighted	3	0.97(0.76-1.24)	0.821	0.991
FLT4	ukb-saige-743.1	Osteoporosis || id:ukb-saige-743.1	Inverse variance weighted	3	0.93(0.72-1.21)	0.585	0.99
FLT4	ukb-saige-743.11	Osteoporosis NOS || id:ukb-saige-743.11	Inverse variance weighted	3	0.98(0.74-1.3)	0.897	0.994
FLT4	ukb-saige-743.13	Other specified osteoporosis || id:ukb-saige-743.13	Inverse variance weighted	3	1.09(0.45-2.66)	0.85	0.994
FLT4	ukb-saige-743.2	Pathologic fracture || id:ukb-saige-743.2	Inverse variance weighted	3	1.19(0.48-2.94)	0.704	0.99
FLT4	ukb-saige-743.9	Osteopenia or other disorder of bone and cartilage || id:ukb-saige-743.9	Inverse variance weighted	3	1.02(0.49-2.09)	0.962	1
FLT4	ukb-saige-745	Pain in joint || id:ukb-saige-745	Inverse variance weighted	3	0.95(0.75-1.2)	0.652	0.99
FLT4	ukb-saige-747	Cardiac and circulatory congenital anomalies || id:ukb-saige-747	Inverse variance weighted	3	0.71(0.46-1.11)	0.135	0.99
FLT4	ukb-saige-747.1	Cardiac congenital anomalies || id:ukb-saige-747.1	Inverse variance weighted	3	0.73(0.49-1.09)	0.123	0.99
FLT4	ukb-saige-747.11	Cardiac shunt/ heart septal defect || id:ukb-saige-747.11	Inverse variance weighted	3	0.96(0.41-2.25)	0.932	0.999
FLT4	ukb-saige-747.13	Congenital anomalies of great vessels || id:ukb-saige-747.13	Inverse variance weighted	3	0.7(0.43-1.15)	0.158	0.99
FLT4	ukb-saige-750	Digestive congenital anomalies || id:ukb-saige-750	Inverse variance weighted	3	0.44(0.18-1.1)	0.08	0.99
FLT4	ukb-saige-751	Genitourinary congenital anomalies || id:ukb-saige-751	Inverse variance weighted	3	0.87(0.52-1.46)	0.602	0.99
FLT4	ukb-saige-751.1	Congenital anomalies of genital organs || id:ukb-saige-751.1	Inverse variance weighted	3	0.83(0.39-1.79)	0.635	0.99
FLT4	ukb-saige-751.2	Congenital anomalies of urinary system || id:ukb-saige-751.2	Inverse variance weighted	3	0.95(0.47-1.92)	0.879	0.994
FLT4	ukb-saige-756	Other congenital musculoskeletal anomalies || id:ukb-saige-756	Inverse variance weighted	3	0.73(0.31-1.7)	0.46	0.99
FLT4	ukb-saige-760	Back pain || id:ukb-saige-760	Inverse variance weighted	3	1.01(0.83-1.24)	0.889	0.994
FLT4	ukb-saige-761	Cervicalgia || id:ukb-saige-761	Inverse variance weighted	3	0.66(0.4-1.07)	0.089	0.99
FLT4	ukb-saige-764	Sciatica || id:ukb-saige-764	Inverse variance weighted	3	0.79(0.52-1.21)	0.282	0.99
FLT4	ukb-saige-766	Neuralgia, neuritis, and radiculitis NOS || id:ukb-saige-766	Inverse variance weighted	3	0.78(0.43-1.43)	0.421	0.99
FLT4	ukb-saige-770	Myalgia and myositis unspecified || id:ukb-saige-770	Inverse variance weighted	3	0.56(0.25-1.26)	0.159	0.99
FLT4	ukb-saige-771	Musculoskeletal symptoms referable to limbs || id:ukb-saige-771	Inverse variance weighted	3	0.89(0.62-1.28)	0.541	0.99
FLT4	ukb-saige-771.1	Swelling of limb || id:ukb-saige-771.1	Inverse variance weighted	3	0.9(0.57-1.43)	0.66	0.99
FLT4	ukb-saige-772	Symptoms of the muscles || id:ukb-saige-772	Inverse variance weighted	3	0.7(0.32-1.54)	0.381	0.99
FLT4	ukb-saige-773	Pain in limb || id:ukb-saige-773	Inverse variance weighted	3	0.99(0.77-1.29)	0.968	1
FLT4	ukb-saige-781	Symptoms involving nervous and musculoskeletal systems || id:ukb-saige-781	Inverse variance weighted	3	1.1(0.55-2.23)	0.785	0.99
FLT4	ukb-saige-782	Symptoms involving skin and other integumentary tissue || id:ukb-saige-782	Inverse variance weighted	3	0.88(0.42-1.86)	0.738	0.99
FLT4	ukb-saige-782.3	Edema || id:ukb-saige-782.3	Inverse variance weighted	3	0.93(0.5-1.74)	0.822	0.991
FLT4	ukb-saige-783	Fever of unknown origin || id:ukb-saige-783	Inverse variance weighted	3	1.06(0.68-1.67)	0.785	0.99
FLT4	ukb-saige-785	Abdominal pain || id:ukb-saige-785	Inverse variance weighted	3	1.06(0.93-1.21)	0.38	0.99
FLT4	ukb-saige-788	Syncope and collapse || id:ukb-saige-788	Inverse variance weighted	3	1(0.75-1.34)	0.981	1
FLT4	ukb-saige-789	Nausea and vomiting || id:ukb-saige-789	Inverse variance weighted	3	0.99(0.81-1.21)	0.927	0.999
FLT4	ukb-saige-790	Nonspecific findings on examination of blood || id:ukb-saige-790	Inverse variance weighted	3	0.95(0.73-1.23)	0.689	0.99
FLT4	ukb-saige-790.6	Other abnormal blood chemistry || id:ukb-saige-790.6	Inverse variance weighted	3	0.95(0.73-1.24)	0.724	0.99
FLT4	ukb-saige-791	Gangrene || id:ukb-saige-791	Inverse variance weighted	3	1.43(0.6-3.46)	0.421	0.99
FLT4	ukb-saige-793	Nonspecific abnormal findings on radiological and other examination of musculoskeletal system || id:ukb-saige-793	Inverse variance weighted	3	1.29(0.59-2.82)	0.525	0.99
FLT4	ukb-saige-793.2	Nonspecific abnormal findings on radiological and other examination of other intrathoracic organs (echocardiogram, etc) || id:ukb-saige-793.2	Inverse variance weighted	3	1.18(0.49-2.8)	0.714	0.99
FLT4	ukb-saige-798	Malaise and fatigue || id:ukb-saige-798	Inverse variance weighted	3	0.92(0.64-1.31)	0.629	0.99
FLT4	ukb-saige-798.1	Chronic fatigue syndrome || id:ukb-saige-798.1	Inverse variance weighted	3	0.8(0.34-1.87)	0.605	0.99
FLT4	ukb-saige-800	Fracture of lower limb || id:ukb-saige-800	Inverse variance weighted	3	1.02(0.8-1.3)	0.889	0.994
FLT4	ukb-saige-800.1	Fracture of neck of femur || id:ukb-saige-800.1	Inverse variance weighted	3	1(0.55-1.82)	0.995	1
FLT4	ukb-saige-800.3	Fracture of tibia and fibula || id:ukb-saige-800.3	Inverse variance weighted	3	1.07(0.68-1.67)	0.781	0.99
FLT4	ukb-saige-800.4	Fracture of patella || id:ukb-saige-800.4	Inverse variance weighted	3	2.15(0.94-4.92)	0.071	0.99
FLT4	ukb-saige-801	Fracture of ankle and foot || id:ukb-saige-801	Inverse variance weighted	3	1.36(0.88-2.09)	0.166	0.99
FLT4	ukb-saige-801.1	Fracture of foot || id:ukb-saige-801.1	Inverse variance weighted	3	1.19(0.73-1.93)	0.49	0.99
FLT4	ukb-saige-802	Fracture of pelvis || id:ukb-saige-802	Inverse variance weighted	3	0.8(0.37-1.73)	0.578	0.99
FLT4	ukb-saige-803	Fracture of upper limb || id:ukb-saige-803	Inverse variance weighted	3	1.25(1-1.57)	0.049	0.99
FLT4	ukb-saige-803.1	Fracture of humerus || id:ukb-saige-803.1	Inverse variance weighted	3	0.93(0.56-1.53)	0.769	0.99
FLT4	ukb-saige-803.2	Fracture of radius and ulna || id:ukb-saige-803.2	Inverse variance weighted	3	1.27(0.96-1.7)	0.099	0.99
FLT4	ukb-saige-803.3	Fracture of clavicle or scapula || id:ukb-saige-803.3	Inverse variance weighted	3	1.44(0.85-2.46)	0.176	0.99
FLT4	ukb-saige-804	Fracture of hand or wrist || id:ukb-saige-804	Inverse variance weighted	3	1.12(0.78-1.61)	0.535	0.99
FLT4	ukb-saige-805	Fracture of vertebral column without mention of spinal cord injury || id:ukb-saige-805	Inverse variance weighted	3	1.2(0.44-3.27)	0.716	0.99
FLT4	ukb-saige-807	Fracture of ribs || id:ukb-saige-807	Inverse variance weighted	3	0.49(0.2-1.17)	0.106	0.99
FLT4	ukb-saige-809	Fracture of unspecified bones || id:ukb-saige-809	Inverse variance weighted	3	1.45(0.45-4.67)	0.538	0.99
FLT4	ukb-saige-818	Intracranial hemorrhage (injury) || id:ukb-saige-818	Inverse variance weighted	3	1.71(0.69-4.23)	0.244	0.99
FLT4	ukb-saige-819	Skull and face fracture and other intercranial injury || id:ukb-saige-819	Inverse variance weighted	3	1.09(0.62-1.89)	0.772	0.99
FLT4	ukb-saige-823	Torus fracture || id:ukb-saige-823	Inverse variance weighted	3	0.97(0.59-1.61)	0.917	0.994
FLT4	ukb-saige-830	Dislocation || id:ukb-saige-830	Inverse variance weighted	3	1.09(0.58-2.06)	0.783	0.99
FLT4	ukb-saige-835	Internal derangement of knee || id:ukb-saige-835	Inverse variance weighted	3	1.13(0.86-1.5)	0.378	0.99
FLT4	ukb-saige-836	Traumatic arthropathy || id:ukb-saige-836	Inverse variance weighted	3	1.71(0.48-6.03)	0.405	0.99
FLT4	ukb-saige-850	Hemorrhage or hematoma complicating a procedure || id:ukb-saige-850	Inverse variance weighted	3	1.16(0.87-1.54)	0.316	0.99
FLT4	ukb-saige-853	Complication of colostomy or enterostomy || id:ukb-saige-853	Inverse variance weighted	3	1.73(0.7-4.29)	0.234	0.99
FLT4	ukb-saige-854	Complications of cardiac/vascular device, implant, and graft || id:ukb-saige-854	Inverse variance weighted	3	1.24(0.76-2.03)	0.379	0.99
FLT4	ukb-saige-857	Mechanical complication of unspecified genitourinary device, implant, and graft || id:ukb-saige-857	Inverse variance weighted	3	0.95(0.53-1.71)	0.862	0.994
FLT4	ukb-saige-858	Complication of internal orthopedic device || id:ukb-saige-858	Inverse variance weighted	3	1.2(0.83-1.74)	0.336	0.99
FLT4	ukb-saige-859	Complication due to other implant and internal device || id:ukb-saige-859	Inverse variance weighted	3	1.34(0.93-1.92)	0.113	0.99
FLT4	ukb-saige-870	Open wounds of head; neck; and trunk || id:ukb-saige-870	Inverse variance weighted	3	1.39(0.93-2.07)	0.111	0.99
FLT4	ukb-saige-870.3	Other open wound of head and face || id:ukb-saige-870.3	Inverse variance weighted	3	1.35(0.92-1.99)	0.13	0.99
FLT4	ukb-saige-871	Open wounds of extremities || id:ukb-saige-871	Inverse variance weighted	3	1.02(0.75-1.4)	0.888	0.994
FLT4	ukb-saige-907	Injuries to the nervous system || id:ukb-saige-907	Inverse variance weighted	3	1.25(0.46-3.4)	0.664	0.99
FLT4	ukb-saige-915	Superficial injury without mention of infection || id:ukb-saige-915	Inverse variance weighted	3	1.22(0.89-1.68)	0.208	0.99
FLT4	ukb-saige-916	Contusion || id:ukb-saige-916	Inverse variance weighted	3	1.76(1.03-2.99)	0.037	0.99
FLT4	ukb-saige-939	Atopic/contact dermatitis due to other or unspecified || id:ukb-saige-939	Inverse variance weighted	3	1.01(0.58-1.75)	0.969	1
FLT4	ukb-saige-946	Anaphylactic shock NOS || id:ukb-saige-946	Inverse variance weighted	3	0.91(0.2-4.13)	0.897	0.994
FLT4	ukb-saige-960	Poisoning by antibiotics || id:ukb-saige-960	Inverse variance weighted	3	0.95(0.81-1.11)	0.503	0.99
FLT4	ukb-saige-960.2	Allergy/adverse effect of penicillin || id:ukb-saige-960.2	Inverse variance weighted	3	0.91(0.77-1.08)	0.271	0.99
FLT4	ukb-saige-961	Poisoning by other anti-infectives || id:ukb-saige-961	Inverse variance weighted	3	0.91(0.51-1.63)	0.751	0.99
FLT4	ukb-saige-961.1	Poisoning/allergy of sulfonamides || id:ukb-saige-961.1	Inverse variance weighted	3	0.96(0.48-1.94)	0.917	0.994
FLT4	ukb-saige-965	Poisoning by analgesics, antipyretics, and antirheumatics || id:ukb-saige-965	Inverse variance weighted	3	1.03(0.79-1.35)	0.827	0.991
FLT4	ukb-saige-965.1	Opiates and related narcotics causing adverse effects in therapeutic use || id:ukb-saige-965.1	Inverse variance weighted	3	1.44(0.78-2.65)	0.247	0.99
FLT4	ukb-saige-967	Adverse effects of sedatives or other central nervous system depressants and anesthetics || id:ukb-saige-967	Inverse variance weighted	3	0.6(0.25-1.4)	0.236	0.99
FLT4	ukb-saige-969	Poisoning by psychotropic agents || id:ukb-saige-969	Inverse variance weighted	3	1.01(0.63-1.62)	0.958	0.999
FLT4	ukb-saige-979	Adverse drug events and drug allergies || id:ukb-saige-979	Inverse variance weighted	3	1.55(0.34-7.18)	0.572	0.99
FLT4	ukb-saige-990	Effects radiation NOS || id:ukb-saige-990	Inverse variance weighted	3	1.12(0.77-1.62)	0.558	0.99
FLT4	ukb-saige-994	Sepsis and SIRS || id:ukb-saige-994	Inverse variance weighted	3	1(0.68-1.47)	0.999	1
FLT4	ukb-saige-994.2	Sepsis || id:ukb-saige-994.2	Inverse variance weighted	3	1(0.68-1.47)	0.999	1
