# Supplementary material for: Genetic prioritisation of candidate drug targets for glaucoma through multi-trait and multi-omics integration
Source: Eye Vis (Lond). 2025 Jul 10;12:26. doi: 10.1186/s40662-025-00442-4 (PMC12243406; doi:10.1186/s40662-025-00442-4)
Supplement: Supplementary file 12 — Additional file 12. Table S5. The associations of INSR with traits in UKB-SAIGE in the Mendelian randomization phenome-wide association study. [file 40662_2025_442_MOESM12_ESM.xlsx]

## Sheet: Sheet1
Additional File 12. Table S5. The associations of INSR with traits in UKB-SAIGE in the Mendelian randomization phenome-wide association study.
Gene	id.outcome	outcome	Method	N snp	OR	P value	P value (FDR corrected)
INSR	ukb-saige-008	Intestinal infection || id:ukb-saige-008	Wald ratio	1	1.02(0.68-1.54)	0.92	0.978
INSR	ukb-saige-008.5	Bacterial enteritis || id:ukb-saige-008.5	Wald ratio	1	0.71(0.33-1.54)	0.391	0.96
INSR	ukb-saige-008.52	Intestinal infection due to C. difficile || id:ukb-saige-008.52	Wald ratio	1	0.87(0.18-4.15)	0.861	0.978
INSR	ukb-saige-008.6	Viral Enteritis || id:ukb-saige-008.6	Wald ratio	1	0.67(0.17-2.62)	0.562	0.96
INSR	ukb-saige-038	Septicemia || id:ukb-saige-038	Wald ratio	1	0.79(0.42-1.48)	0.46	0.96
INSR	ukb-saige-038.1	Gram negative septicemia || id:ukb-saige-038.1	Wald ratio	1	0.56(0.14-2.28)	0.421	0.96
INSR	ukb-saige-041	Bacterial infection NOS || id:ukb-saige-041	Wald ratio	1	0.86(0.6-1.22)	0.397	0.96
INSR	ukb-saige-041.1	Staphylococcus infections || id:ukb-saige-041.1	Wald ratio	1	0.7(0.35-1.44)	0.336	0.946
INSR	ukb-saige-041.2	Streptococcus infection || id:ukb-saige-041.2	Wald ratio	1	1.3(0.49-3.5)	0.598	0.96
INSR	ukb-saige-041.4	E. coli || id:ukb-saige-041.4	Wald ratio	1	1.17(0.54-2.51)	0.694	0.96
INSR	ukb-saige-070	Viral hepatitis || id:ukb-saige-070	Wald ratio	1	1.52(0.48-4.81)	0.475	0.96
INSR	ukb-saige-078	Viral warts & HPV || id:ukb-saige-078	Wald ratio	1	1.07(0.3-3.77)	0.917	0.978
INSR	ukb-saige-079	Viral infection || id:ukb-saige-079	Wald ratio	1	0.95(0.44-2.05)	0.903	0.978
INSR	ukb-saige-080	Postoperative infection || id:ukb-saige-080	Wald ratio	1	0.88(0.48-1.62)	0.689	0.96
INSR	ukb-saige-081	Infection/inflammation of internal prosthetic device; implant; and graft || id:ukb-saige-081	Wald ratio	1	0.71(0.32-1.58)	0.408	0.96
INSR	ukb-saige-1000	Burns || id:ukb-saige-1000	Wald ratio	1	1.56(0.29-8.33)	0.6	0.96
INSR	ukb-saige-1001	Foreign body injury || id:ukb-saige-1001	Wald ratio	1	1.52(0.48-4.81)	0.475	0.96
INSR	ukb-saige-1002	Symptoms concerning nutrition, metabolism, and development || id:ukb-saige-1002	Wald ratio	1	0.89(0.51-1.53)	0.664	0.96
INSR	ukb-saige-1005	Other symptoms || id:ukb-saige-1005	Wald ratio	1	1.02(0.32-3.23)	0.97	0.989
INSR	ukb-saige-1008	Crushing or internal injury to organs || id:ukb-saige-1008	Wald ratio	1	0.63(0.18-2.22)	0.473	0.96
INSR	ukb-saige-1009	Injury, NOS || id:ukb-saige-1009	Wald ratio	1	0.77(0.49-1.19)	0.235	0.946
INSR	ukb-saige-1010	Other tests || id:ukb-saige-1010	Wald ratio	1	0.76(0.45-1.27)	0.293	0.946
INSR	ukb-saige-1011	Complications of surgical and medical procedures || id:ukb-saige-1011	Wald ratio	1	0.78(0.52-1.17)	0.23	0.946
INSR	ukb-saige-1015	Effects of other external causes || id:ukb-saige-1015	Wald ratio	1	0.69(0.36-1.29)	0.24	0.946
INSR	ukb-saige-1019	Other ill-defined and unknown causes of morbidity and mortality || id:ukb-saige-1019	Wald ratio	1	1.2(0.86-1.67)	0.279	0.946
INSR	ukb-saige-112	Candidiasis || id:ukb-saige-112	Wald ratio	1	1.07(0.44-2.57)	0.883	0.978
INSR	ukb-saige-145	Cancer of mouth || id:ukb-saige-145	Wald ratio	1	0.85(0.17-4.15)	0.836	0.978
INSR	ukb-saige-149	Cancer of larynx, pharynx, nasal cavities || id:ukb-saige-149	Wald ratio	1	1.23(0.24-6.22)	0.799	0.978
INSR	ukb-saige-150	Cancer of esophagus || id:ukb-saige-150	Wald ratio	1	0.89(0.2-4)	0.876	0.978
INSR	ukb-saige-151	Cancer of stomach || id:ukb-saige-151	Wald ratio	1	0.65(0.12-3.55)	0.617	0.96
INSR	ukb-saige-153	Colorectal cancer || id:ukb-saige-153	Wald ratio	1	0.81(0.44-1.48)	0.495	0.96
INSR	ukb-saige-153.2	Colon cancer || id:ukb-saige-153.2	Wald ratio	1	0.77(0.37-1.61)	0.482	0.96
INSR	ukb-saige-153.3	Malignant neoplasm of rectum, rectosigmoid junction, and anus || id:ukb-saige-153.3	Wald ratio	1	0.81(0.34-1.95)	0.639	0.96
INSR	ukb-saige-157	Pancreatic cancer || id:ukb-saige-157	Wald ratio	1	1.75(0.34-9.06)	0.505	0.96
INSR	ukb-saige-158	Neoplasm of unspecified nature of digestive system || id:ukb-saige-158	Wald ratio	1	1.12(0.33-3.85)	0.855	0.978
INSR	ukb-saige-159	Malignant neoplasm of other and ill-defined sites within the digestive organs and peritoneum || id:ukb-saige-159	Wald ratio	1	0.68(0.39-1.17)	0.162	0.923
INSR	ukb-saige-165	Cancer within the respiratory system || id:ukb-saige-165	Wald ratio	1	0.7(0.32-1.56)	0.389	0.96
INSR	ukb-saige-165.1	Cancer of bronchus; lung || id:ukb-saige-165.1	Wald ratio	1	0.75(0.31-1.79)	0.512	0.96
INSR	ukb-saige-172	Skin cancer || id:ukb-saige-172	Wald ratio	1	1.02(0.71-1.45)	0.92	0.978
INSR	ukb-saige-172.1	Melanomas of skin, dx or hx || id:ukb-saige-172.1	Wald ratio	1	0.96(0.44-2.14)	0.929	0.981
INSR	ukb-saige-172.11	Melanomas of skin || id:ukb-saige-172.11	Wald ratio	1	0.96(0.44-2.14)	0.929	0.981
INSR	ukb-saige-172.2	Other non-epithelial cancer of skin || id:ukb-saige-172.2	Wald ratio	1	1(0.68-1.47)	0.997	0.999
INSR	ukb-saige-172.3	Carcinoma in situ of skin || id:ukb-saige-172.3	Wald ratio	1	1.22(0.25-5.8)	0.806	0.978
INSR	ukb-saige-174	Breast cancer || id:ukb-saige-174	Wald ratio	1	1.23(0.84-1.81)	0.284	0.946
INSR	ukb-saige-174.1	Breast cancer [female] || id:ukb-saige-174.1	Wald ratio	1	1.25(0.85-1.84)	0.253	0.946
INSR	ukb-saige-174.11	Malignant neoplasm of female breast || id:ukb-saige-174.11	Wald ratio	1	1.32(0.9-1.94)	0.153	0.923
INSR	ukb-saige-175	Acquired absence of breast || id:ukb-saige-175	Wald ratio	1	2.13(0.94-4.84)	0.072	0.811
INSR	ukb-saige-180	Cervical cancer and dysplasia || id:ukb-saige-180	Wald ratio	1	1.77(0.89-3.52)	0.101	0.877
INSR	ukb-saige-180.1	Cervical cancer || id:ukb-saige-180.1	Wald ratio	1	1.96(0.73-5.25)	0.182	0.929
INSR	ukb-saige-180.3	Cervical intraepithelial neoplasia [CIN] [Cervical dysplasia] || id:ukb-saige-180.3	Wald ratio	1	1.61(0.67-3.87)	0.288	0.946
INSR	ukb-saige-182	Malignant neoplasm of uterus || id:ukb-saige-182	Wald ratio	1	0.7(0.23-2.17)	0.542	0.96
INSR	ukb-saige-184	Cancer of other female genital organs || id:ukb-saige-184	Wald ratio	1	1.14(0.5-2.59)	0.757	0.975
INSR	ukb-saige-184.1	Malignant neoplasm of ovary and other uterine adnexa || id:ukb-saige-184.1	Wald ratio	1	1.75(0.73-4.21)	0.211	0.946
INSR	ukb-saige-184.11	Malignant neoplasm of ovary || id:ukb-saige-184.11	Wald ratio	1	1.63(0.68-3.92)	0.274	0.946
INSR	ukb-saige-187.2	Malignant neoplasm of testis || id:ukb-saige-187.2	Wald ratio	1	0.99(0.51-1.91)	0.971	0.989
INSR	ukb-saige-189	Cancer of urinary organs (incl. kidney and bladder) || id:ukb-saige-189	Wald ratio	1	1.15(0.61-2.16)	0.664	0.96
INSR	ukb-saige-189.1	Cancer of kidney and renal pelvis || id:ukb-saige-189.1	Wald ratio	1	1.8(0.52-6.18)	0.351	0.946
INSR	ukb-saige-189.11	Malignant neoplasm of kidney, except pelvis || id:ukb-saige-189.11	Wald ratio	1	1.88(0.53-6.62)	0.328	0.946
INSR	ukb-saige-189.2	Cancer of bladder || id:ukb-saige-189.2	Wald ratio	1	1.23(0.54-2.81)	0.617	0.96
INSR	ukb-saige-189.21	Malignant neoplasm of bladder || id:ukb-saige-189.21	Wald ratio	1	1.4(0.58-3.36)	0.453	0.96
INSR	ukb-saige-191	Manlignant and unknown neoplasms of brain and nervous system || id:ukb-saige-191	Wald ratio	1	0.69(0.14-3.27)	0.636	0.96
INSR	ukb-saige-191.1	Cancer of brain and nervous system || id:ukb-saige-191.1	Wald ratio	1	1.03(0.18-5.98)	0.97	0.989
INSR	ukb-saige-195	Cancer, suspected or other || id:ukb-saige-195	Wald ratio	1	1.32(0.98-1.79)	0.069	0.809
INSR	ukb-saige-195.1	Malignant neoplasm, other || id:ukb-saige-195.1	Wald ratio	1	1.34(0.97-1.86)	0.08	0.842
INSR	ukb-saige-197	Chemotherapy || id:ukb-saige-197	Wald ratio	1	1.29(0.98-1.69)	0.072	0.811
INSR	ukb-saige-198	Secondary malignant neoplasm || id:ukb-saige-198	Wald ratio	1	1.44(0.95-2.17)	0.083	0.842
INSR	ukb-saige-198.1	Secondary malignancy of lymph nodes || id:ukb-saige-198.1	Wald ratio	1	2.1(1.21-3.63)	0.008	0.597
INSR	ukb-saige-198.2	Secondary malignancy of respiratory organs || id:ukb-saige-198.2	Wald ratio	1	1.25(0.53-2.93)	0.606	0.96
INSR	ukb-saige-198.3	Secondary malignant neoplasm of digestive systems || id:ukb-saige-198.3	Wald ratio	1	0.93(0.33-2.63)	0.887	0.978
INSR	ukb-saige-198.4	Secondary malignant neoplasm of liver || id:ukb-saige-198.4	Wald ratio	1	1.11(0.5-2.47)	0.791	0.978
INSR	ukb-saige-198.5	Secondary malignancy of brain/spine || id:ukb-saige-198.5	Wald ratio	1	0.36(0.09-1.48)	0.155	0.923
INSR	ukb-saige-199	Neoplasm of uncertain behavior || id:ukb-saige-199	Wald ratio	1	1.08(0.37-3.15)	0.884	0.978
INSR	ukb-saige-200	Myeloproliferative disease || id:ukb-saige-200	Wald ratio	1	1(0.28-3.64)	0.997	0.999
INSR	ukb-saige-202	Cancer of other lymphoid, histiocytic tissue || id:ukb-saige-202	Wald ratio	1	0.76(0.32-1.77)	0.519	0.96
INSR	ukb-saige-202.2	Non-Hodgkins lymphoma || id:ukb-saige-202.2	Wald ratio	1	0.63(0.24-1.65)	0.346	0.946
INSR	ukb-saige-202.24	Large cell lymphoma || id:ukb-saige-202.24	Wald ratio	1	0.78(0.15-4.14)	0.768	0.978
INSR	ukb-saige-204	Leukemia || id:ukb-saige-204	Wald ratio	1	0.79(0.29-2.12)	0.637	0.96
INSR	ukb-saige-204.1	Lymphoid leukemia || id:ukb-saige-204.1	Wald ratio	1	0.8(0.15-4.26)	0.793	0.978
INSR	ukb-saige-204.12	Lymphoid leukemia, chronic || id:ukb-saige-204.12	Wald ratio	1	1.23(0.21-7.33)	0.817	0.978
INSR	ukb-saige-204.4	Multiple myeloma || id:ukb-saige-204.4	Wald ratio	1	0.7(0.13-3.8)	0.675	0.96
INSR	ukb-saige-208	Benign neoplasm of colon || id:ukb-saige-208	Wald ratio	1	1.11(0.82-1.5)	0.495	0.96
INSR	ukb-saige-210	Benign neoplasm of lip, oral cavity, and pharynx || id:ukb-saige-210	Wald ratio	1	2.04(0.56-7.4)	0.278	0.946
INSR	ukb-saige-211	Benign neoplasm of other parts of digestive system || id:ukb-saige-211	Wald ratio	1	1.03(0.6-1.78)	0.912	0.978
INSR	ukb-saige-214	Lipoma || id:ukb-saige-214	Wald ratio	1	0.95(0.56-1.6)	0.846	0.978
INSR	ukb-saige-215	Other benign neoplasm of connective and other soft tissue || id:ukb-saige-215	Wald ratio	1	1.34(0.4-4.48)	0.633	0.96
INSR	ukb-saige-216	Benign neoplasm of skin || id:ukb-saige-216	Wald ratio	1	1.23(0.77-1.97)	0.378	0.96
INSR	ukb-saige-217	Vascular hamartomas and non-neoplastic nevi || id:ukb-saige-217	Wald ratio	1	0.16(0.03-0.8)	0.025	0.71
INSR	ukb-saige-217.1	Nevus, non-neoplastic || id:ukb-saige-217.1	Wald ratio	1	0.14(0.03-0.73)	0.02	0.71
INSR	ukb-saige-218	Benign neoplasm of uterus || id:ukb-saige-218	Wald ratio	1	0.87(0.58-1.31)	0.509	0.96
INSR	ukb-saige-218.1	Uterine leiomyoma || id:ukb-saige-218.1	Wald ratio	1	0.9(0.6-1.36)	0.631	0.96
INSR	ukb-saige-220	Benign neoplasm of ovary || id:ukb-saige-220	Wald ratio	1	1.44(0.51-4.08)	0.494	0.96
INSR	ukb-saige-225	Benign neoplasm of brain and other parts of nervous system || id:ukb-saige-225	Wald ratio	1	0.76(0.19-3.06)	0.695	0.96
INSR	ukb-saige-225.1	Benign neoplasm of brain, cranial nerves, meninges || id:ukb-saige-225.1	Wald ratio	1	0.83(0.2-3.56)	0.806	0.978
INSR	ukb-saige-227	Benign neoplasm of other endocrine glands and related structures || id:ukb-saige-227	Wald ratio	1	0.33(0.08-1.3)	0.114	0.911
INSR	ukb-saige-228	Hemangioma and lymphangioma, any site || id:ukb-saige-228	Wald ratio	1	2.78(1.01-7.65)	0.048	0.809
INSR	ukb-saige-229	Benign neoplasm of unspecified sites || id:ukb-saige-229	Wald ratio	1	0.56(0.25-1.28)	0.172	0.923
INSR	ukb-saige-240	Simple and unspecified goiter || id:ukb-saige-240	Wald ratio	1	1.22(0.23-6.3)	0.816	0.978
INSR	ukb-saige-241	Nontoxic nodular goiter || id:ukb-saige-241	Wald ratio	1	0.63(0.19-2.05)	0.443	0.96
INSR	ukb-saige-241.2	Nontoxic multinodular goiter || id:ukb-saige-241.2	Wald ratio	1	0.88(0.19-4.09)	0.871	0.978
INSR	ukb-saige-242	Thyrotoxicosis with or without goiter || id:ukb-saige-242	Wald ratio	1	0.7(0.27-1.77)	0.444	0.96
INSR	ukb-saige-244	Hypothyroidism || id:ukb-saige-244	Wald ratio	1	0.91(0.64-1.3)	0.601	0.96
INSR	ukb-saige-244.1	Secondary hypothyroidism || id:ukb-saige-244.1	Wald ratio	1	0.64(0.19-2.14)	0.467	0.96
INSR	ukb-saige-244.4	Hypothyroidism NOS || id:ukb-saige-244.4	Wald ratio	1	0.89(0.62-1.27)	0.513	0.96
INSR	ukb-saige-250	Diabetes mellitus || id:ukb-saige-250	Wald ratio	1	0.7(0.51-0.94)	0.018	0.71
INSR	ukb-saige-250.1	Type 1 diabetes || id:ukb-saige-250.1	Wald ratio	1	0.49(0.22-1.09)	0.079	0.842
INSR	ukb-saige-250.2	Type 2 diabetes || id:ukb-saige-250.2	Wald ratio	1	0.69(0.51-0.93)	0.014	0.696
INSR	ukb-saige-250.23	Type 2 diabetes with ophthalmic manifestations || id:ukb-saige-250.23	Wald ratio	1	0.76(0.25-2.33)	0.626	0.96
INSR	ukb-saige-250.24	Type 2 diabetes with neurological manifestations || id:ukb-saige-250.24	Wald ratio	1	2.22(0.42-11.82)	0.35	0.946
INSR	ukb-saige-250.4	Abnormal glucose || id:ukb-saige-250.4	Wald ratio	1	4.66(1-21.62)	0.049	0.809
INSR	ukb-saige-250.7	Diabetic retinopathy || id:ukb-saige-250.7	Wald ratio	1	0.79(0.26-2.36)	0.671	0.96
INSR	ukb-saige-251	Other disorders of pancreatic internal secretion || id:ukb-saige-251	Wald ratio	1	0.87(0.23-3.24)	0.835	0.978
INSR	ukb-saige-251.1	Hypoglycemia || id:ukb-saige-251.1	Wald ratio	1	0.85(0.23-3.15)	0.803	0.978
INSR	ukb-saige-252.1	Hyperparathyroidism || id:ukb-saige-252.1	Wald ratio	1	0.38(0.09-1.58)	0.185	0.933
INSR	ukb-saige-253	Disorders of the pituitary gland and its hypothalamic control || id:ukb-saige-253	Wald ratio	1	0.21(0.05-1)	0.049	0.809
INSR	ukb-saige-260	Protein-calorie malnutrition || id:ukb-saige-260	Wald ratio	1	1.08(0.32-3.72)	0.899	0.978
INSR	ukb-saige-260.6	Anorexia || id:ukb-saige-260.6	Wald ratio	1	1(0.25-4.07)	0.995	0.999
INSR	ukb-saige-261	Vitamin deficiency || id:ukb-saige-261	Wald ratio	1	0.51(0.16-1.62)	0.253	0.946
INSR	ukb-saige-261.2	Vitamin B-complex deficiencies || id:ukb-saige-261.2	Wald ratio	1	0.46(0.11-1.98)	0.299	0.946
INSR	ukb-saige-272	Disorders of lipoid metabolism || id:ukb-saige-272	Wald ratio	1	0.7(0.56-0.89)	0.004	0.569
INSR	ukb-saige-272.1	Hyperlipidemia || id:ukb-saige-272.1	Wald ratio	1	0.7(0.56-0.89)	0.004	0.569
INSR	ukb-saige-272.11	Hypercholesterolemia || id:ukb-saige-272.11	Wald ratio	1	0.7(0.54-0.89)	0.003	0.569
INSR	ukb-saige-274	Gout and other crystal arthropathies || id:ukb-saige-274	Wald ratio	1	0.42(0.22-0.81)	0.01	0.597
INSR	ukb-saige-274.1	Gout || id:ukb-saige-274.1	Wald ratio	1	0.39(0.19-0.8)	0.01	0.597
INSR	ukb-saige-274.2	Crystal arthropathies || id:ukb-saige-274.2	Wald ratio	1	0.75(0.15-3.76)	0.722	0.963
INSR	ukb-saige-274.21	Chondrocalcinosis || id:ukb-saige-274.21	Wald ratio	1	0.65(0.12-3.55)	0.617	0.96
INSR	ukb-saige-275	Disorders of mineral metabolism || id:ukb-saige-275	Wald ratio	1	0.71(0.3-1.72)	0.453	0.96
INSR	ukb-saige-275.1	Disorders of iron metabolism || id:ukb-saige-275.1	Wald ratio	1	1.23(0.26-5.88)	0.792	0.978
INSR	ukb-saige-275.5	Disorders of calcium/phosphorus metabolism || id:ukb-saige-275.5	Wald ratio	1	0.64(0.2-2.02)	0.446	0.96
INSR	ukb-saige-276	Disorders of fluid, electrolyte, and acid-base balance || id:ukb-saige-276	Wald ratio	1	1.23(0.77-1.97)	0.378	0.96
INSR	ukb-saige-276.1	Electrolyte imbalance || id:ukb-saige-276.1	Wald ratio	1	0.81(0.43-1.52)	0.514	0.96
INSR	ukb-saige-276.12	Hyposmolality and/or hyponatremia || id:ukb-saige-276.12	Wald ratio	1	0.79(0.31-2)	0.617	0.96
INSR	ukb-saige-276.13	Hyperpotassemia || id:ukb-saige-276.13	Wald ratio	1	1.15(0.32-4.17)	0.833	0.978
INSR	ukb-saige-276.14	Hypopotassemia || id:ukb-saige-276.14	Wald ratio	1	0.76(0.26-2.2)	0.608	0.96
INSR	ukb-saige-276.4	Acid-base balance disorder || id:ukb-saige-276.4	Wald ratio	1	1.48(0.46-4.81)	0.515	0.96
INSR	ukb-saige-276.41	Acidosis || id:ukb-saige-276.41	Wald ratio	1	1.56(0.46-5.37)	0.477	0.96
INSR	ukb-saige-276.5	Hypovolemia || id:ukb-saige-276.5	Wald ratio	1	1.2(0.56-2.58)	0.642	0.96
INSR	ukb-saige-277	Other disorders of metabolism || id:ukb-saige-277	Wald ratio	1	0.49(0.17-1.43)	0.191	0.943
INSR	ukb-saige-278	Overweight, obesity and other hyperalimentation || id:ukb-saige-278	Wald ratio	1	0.7(0.47-1.06)	0.096	0.876
INSR	ukb-saige-278.1	Obesity || id:ukb-saige-278.1	Wald ratio	1	0.68(0.45-1.02)	0.062	0.809
INSR	ukb-saige-280	Iron deficiency anemias || id:ukb-saige-280	Wald ratio	1	0.6(0.38-0.96)	0.034	0.726
INSR	ukb-saige-280.1	Iron deficiency anemias, unspecified or not due to blood loss || id:ukb-saige-280.1	Wald ratio	1	0.6(0.37-0.95)	0.03	0.726
INSR	ukb-saige-281	Other deficiency anemia || id:ukb-saige-281	Wald ratio	1	0.66(0.2-2.2)	0.495	0.96
INSR	ukb-saige-281.1	Megaloblastic anemia || id:ukb-saige-281.1	Wald ratio	1	0.64(0.19-2.19)	0.477	0.96
INSR	ukb-saige-281.11	Pernicious anemia || id:ukb-saige-281.11	Wald ratio	1	0.62(0.15-2.66)	0.521	0.96
INSR	ukb-saige-285	Other anemias || id:ukb-saige-285	Wald ratio	1	0.59(0.41-0.84)	0.003	0.569
INSR	ukb-saige-285.2	Anemia of chronic disease || id:ukb-saige-285.2	Wald ratio	1	0.3(0.07-1.36)	0.118	0.911
INSR	ukb-saige-286	Coagulation defects || id:ukb-saige-286	Wald ratio	1	0.71(0.19-2.66)	0.617	0.96
INSR	ukb-saige-287	Purpura and other hemorrhagic conditions || id:ukb-saige-287	Wald ratio	1	1.65(0.63-4.32)	0.304	0.946
INSR	ukb-saige-287.3	Thrombocytopenia || id:ukb-saige-287.3	Wald ratio	1	1.18(0.43-3.26)	0.746	0.973
INSR	ukb-saige-288	Diseases of white blood cells || id:ukb-saige-288	Wald ratio	1	0.8(0.41-1.54)	0.505	0.96
INSR	ukb-saige-288.1	Decreased white blood cell count || id:ukb-saige-288.1	Wald ratio	1	0.71(0.35-1.46)	0.356	0.946
INSR	ukb-saige-288.11	Neutropenia || id:ukb-saige-288.11	Wald ratio	1	0.71(0.35-1.46)	0.356	0.946
INSR	ukb-saige-289	Other diseases of blood and blood-forming organs || id:ukb-saige-289	Wald ratio	1	0.76(0.4-1.42)	0.385	0.96
INSR	ukb-saige-289.4	Lymphadenitis || id:ukb-saige-289.4	Wald ratio	1	0.55(0.25-1.21)	0.138	0.923
INSR	ukb-saige-289.5	Diseases of spleen || id:ukb-saige-289.5	Wald ratio	1	1.42(0.24-8.43)	0.701	0.96
INSR	ukb-saige-290	Delirium dementia and amnestic and other cognitive disorders || id:ukb-saige-290	Wald ratio	1	0.65(0.26-1.6)	0.348	0.946
INSR	ukb-saige-290.1	Dementias || id:ukb-saige-290.1	Wald ratio	1	0.81(0.22-2.94)	0.75	0.975
INSR	ukb-saige-290.2	Delirium due to conditions classified elsewhere || id:ukb-saige-290.2	Wald ratio	1	0.62(0.13-2.97)	0.551	0.96
INSR	ukb-saige-291	Other specified nonpsychotic and/or transient mental disorders || id:ukb-saige-291	Wald ratio	1	0.25(0.05-1.21)	0.085	0.842
INSR	ukb-saige-292	Neurological disorders || id:ukb-saige-292	Wald ratio	1	0.9(0.49-1.65)	0.74	0.973
INSR	ukb-saige-292.1	Aphasia/speech disturbance || id:ukb-saige-292.1	Wald ratio	1	0.95(0.33-2.68)	0.918	0.978
INSR	ukb-saige-292.3	Memory loss || id:ukb-saige-292.3	Wald ratio	1	0.53(0.11-2.44)	0.411	0.96
INSR	ukb-saige-292.4	Altered mental status || id:ukb-saige-292.4	Wald ratio	1	0.85(0.36-1.98)	0.699	0.96
INSR	ukb-saige-293	Symptoms involving head and neck || id:ukb-saige-293	Wald ratio	1	0.53(0.25-1.1)	0.088	0.851
INSR	ukb-saige-293.1	Swelling, mass, or lump in head and neck [Space-occupying lesion, intracranial NOS] || id:ukb-saige-293.1	Wald ratio	1	0.26(0.07-0.99)	0.048	0.809
INSR	ukb-saige-295	Schizophrenia and other psychotic disorders || id:ukb-saige-295	Wald ratio	1	1.03(0.26-4.07)	0.963	0.989
INSR	ukb-saige-295.1	Schizophrenia || id:ukb-saige-295.1	Wald ratio	1	1.68(0.32-8.93)	0.544	0.96
INSR	ukb-saige-296	Mood disorders || id:ukb-saige-296	Wald ratio	1	0.76(0.53-1.08)	0.124	0.911
INSR	ukb-saige-296.1	Bipolar || id:ukb-saige-296.1	Wald ratio	1	1.07(0.31-3.67)	0.917	0.978
INSR	ukb-saige-296.2	Depression || id:ukb-saige-296.2	Wald ratio	1	0.7(0.47-1.02)	0.063	0.809
INSR	ukb-saige-300	Anxiety disorders || id:ukb-saige-300	Wald ratio	1	0.87(0.53-1.42)	0.579	0.96
INSR	ukb-saige-300.1	Anxiety disorder || id:ukb-saige-300.1	Wald ratio	1	0.86(0.51-1.44)	0.563	0.96
INSR	ukb-saige-300.12	Agorophobia, social phobia, and panic disorder || id:ukb-saige-300.12	Wald ratio	1	0.7(0.16-3.18)	0.649	0.96
INSR	ukb-saige-300.13	Phobia || id:ukb-saige-300.13	Wald ratio	1	0.69(0.12-4.07)	0.678	0.96
INSR	ukb-saige-303	Psychogenic and somatoform disorders || id:ukb-saige-303	Wald ratio	1	12.4(2.14-71.66)	0.005	0.569
INSR	ukb-saige-306	Other mental disorder || id:ukb-saige-306	Wald ratio	1	0.99(0.77-1.28)	0.967	0.989
INSR	ukb-saige-317	Alcohol-related disorders || id:ukb-saige-317	Wald ratio	1	1.07(0.75-1.53)	0.706	0.96
INSR	ukb-saige-317.1	Alcoholism || id:ukb-saige-317.1	Wald ratio	1	1.23(0.8-1.91)	0.349	0.946
INSR	ukb-saige-317.11	Alcoholic liver damage || id:ukb-saige-317.11	Wald ratio	1	0.77(0.18-3.19)	0.715	0.962
INSR	ukb-saige-318	Tobacco use disorder || id:ukb-saige-318	Wald ratio	1	0.87(0.64-1.18)	0.368	0.956
INSR	ukb-saige-327	Sleep disorders || id:ukb-saige-327	Wald ratio	1	0.65(0.36-1.15)	0.14	0.923
INSR	ukb-saige-327.3	Sleep apnea || id:ukb-saige-327.3	Wald ratio	1	0.56(0.31-1.03)	0.062	0.809
INSR	ukb-saige-331	Other cerebral degenerations || id:ukb-saige-331	Wald ratio	1	0.56(0.17-1.88)	0.351	0.946
INSR	ukb-saige-332	Parkinson's disease || id:ukb-saige-332	Wald ratio	1	1.44(0.43-4.81)	0.555	0.96
INSR	ukb-saige-333	Extrapyramidal disease and abnormal movement disorders || id:ukb-saige-333	Wald ratio	1	0.68(0.18-2.59)	0.568	0.96
INSR	ukb-saige-334	Degenerative disease of the spinal cord || id:ukb-saige-334	Wald ratio	1	1.7(0.65-4.44)	0.278	0.946
INSR	ukb-saige-335	Multiple sclerosis || id:ukb-saige-335	Wald ratio	1	1.15(0.38-3.44)	0.805	0.978
INSR	ukb-saige-338	Pain || id:ukb-saige-338	Wald ratio	1	1.8(0.42-7.69)	0.428	0.96
INSR	ukb-saige-339	Other headache syndromes || id:ukb-saige-339	Wald ratio	1	0.86(0.54-1.37)	0.518	0.96
INSR	ukb-saige-340	Migraine || id:ukb-saige-340	Wald ratio	1	1.08(0.5-2.32)	0.853	0.978
INSR	ukb-saige-342	Hemiplegia || id:ukb-saige-342	Wald ratio	1	1.98(0.7-5.62)	0.197	0.943
INSR	ukb-saige-344	Other paralytic syndromes || id:ukb-saige-344	Wald ratio	1	1.42(0.3-6.77)	0.661	0.96
INSR	ukb-saige-345	Epilepsy, recurrent seizures, convulsions || id:ukb-saige-345	Wald ratio	1	1(0.56-1.78)	0.999	0.999
INSR	ukb-saige-345.1	Epilepsy || id:ukb-saige-345.1	Wald ratio	1	0.53(0.14-2.04)	0.358	0.946
INSR	ukb-saige-345.3	Convulsions || id:ukb-saige-345.3	Wald ratio	1	0.79(0.34-1.84)	0.583	0.96
INSR	ukb-saige-348	Other conditions of brain || id:ukb-saige-348	Wald ratio	1	1.15(0.39-3.34)	0.802	0.978
INSR	ukb-saige-350	Abnormal movement || id:ukb-saige-350	Wald ratio	1	0.7(0.33-1.52)	0.372	0.959
INSR	ukb-saige-350.1	Abnormal involuntary movements || id:ukb-saige-350.1	Wald ratio	1	1.07(0.28-4.11)	0.917	0.978
INSR	ukb-saige-350.2	Abnormality of gait || id:ukb-saige-350.2	Wald ratio	1	0.4(0.15-1.11)	0.079	0.842
INSR	ukb-saige-351	Other peripheral nerve disorders || id:ukb-saige-351	Wald ratio	1	0.85(0.59-1.21)	0.356	0.946
INSR	ukb-saige-352	Disorders of other cranial nerves || id:ukb-saige-352	Wald ratio	1	0.91(0.31-2.64)	0.856	0.978
INSR	ukb-saige-352.2	Facial nerve disorders [CN7] || id:ukb-saige-352.2	Wald ratio	1	1.14(0.29-4.48)	0.854	0.978
INSR	ukb-saige-353	Nerve root and plexus disorders || id:ukb-saige-353	Wald ratio	1	1.13(0.35-3.68)	0.838	0.978
INSR	ukb-saige-357	Inflammatory and toxic neuropathy || id:ukb-saige-357	Wald ratio	1	1.36(0.45-4.07)	0.582	0.96
INSR	ukb-saige-361	Retinal detachments and defects || id:ukb-saige-361	Wald ratio	1	0.91(0.45-1.86)	0.803	0.978
INSR	ukb-saige-361.1	Retinal detachment with retinal defect || id:ukb-saige-361.1	Wald ratio	1	0.57(0.19-1.71)	0.317	0.946
INSR	ukb-saige-362	Other retinal disorders || id:ukb-saige-362	Wald ratio	1	0.51(0.26-0.99)	0.046	0.809
INSR	ukb-saige-362.2	Degeneration of macula and posterior pole of retina || id:ukb-saige-362.2	Wald ratio	1	0.36(0.15-0.85)	0.021	0.71
INSR	ukb-saige-362.29	Macular degeneration (senile) of retina NOS || id:ukb-saige-362.29	Wald ratio	1	0.36(0.15-0.87)	0.023	0.71
INSR	ukb-saige-362.4	Retinal vascular changes and abnomalities || id:ukb-saige-362.4	Wald ratio	1	2.55(0.65-10.05)	0.18	0.929
INSR	ukb-saige-364	Corneal opacity and other disorders of cornea || id:ukb-saige-364	Wald ratio	1	1.03(0.23-4.51)	0.972	0.989
INSR	ukb-saige-365	Glaucoma || id:ukb-saige-365	Wald ratio	1	0.82(0.45-1.5)	0.525	0.96
INSR	ukb-saige-365.1	Open-angle glaucoma || id:ukb-saige-365.1	Wald ratio	1	1.4(0.4-4.94)	0.602	0.96
INSR	ukb-saige-365.11	Primary open angle glaucoma || id:ukb-saige-365.11	Wald ratio	1	1.42(0.4-5.01)	0.587	0.96
INSR	ukb-saige-365.2	Primary angle-closure glaucoma || id:ukb-saige-365.2	Wald ratio	1	1.13(0.25-5.09)	0.877	0.978
INSR	ukb-saige-366	Cataract || id:ukb-saige-366	Wald ratio	1	0.83(0.62-1.13)	0.237	0.946
INSR	ukb-saige-366.2	Senile cataract || id:ukb-saige-366.2	Wald ratio	1	0.77(0.48-1.22)	0.264	0.946
INSR	ukb-saige-367	Disorders of refraction and accommodation; blindness and low vision || id:ukb-saige-367	Wald ratio	1	0.39(0.17-0.89)	0.026	0.71
INSR	ukb-saige-367.1	Myopia || id:ukb-saige-367.1	Wald ratio	1	0.69(0.22-2.11)	0.51	0.96
INSR	ukb-saige-367.9	Blindness and low vision || id:ukb-saige-367.9	Wald ratio	1	0.47(0.11-2.06)	0.317	0.946
INSR	ukb-saige-368	Visual disturbances || id:ukb-saige-368	Wald ratio	1	1.32(0.65-2.7)	0.442	0.96
INSR	ukb-saige-368.1	Amblyopia || id:ukb-saige-368.1	Wald ratio	1	2.74(0.49-15.39)	0.253	0.946
INSR	ukb-saige-368.2	Diplopia and disorders of binocular vision || id:ukb-saige-368.2	Wald ratio	1	0.53(0.12-2.34)	0.405	0.96
INSR	ukb-saige-368.9	Subjective visual disturbances || id:ukb-saige-368.9	Wald ratio	1	2.59(0.51-13.04)	0.249	0.946
INSR	ukb-saige-369	Infection of the eye || id:ukb-saige-369	Wald ratio	1	2.85(0.52-15.62)	0.226	0.946
INSR	ukb-saige-371	Inflammation of the eye || id:ukb-saige-371	Wald ratio	1	1.23(0.6-2.52)	0.564	0.96
INSR	ukb-saige-371.3	Inflammation of eyelids || id:ukb-saige-371.3	Wald ratio	1	1.22(0.53-2.77)	0.641	0.96
INSR	ukb-saige-372	Disorders of conjunctiva || id:ukb-saige-372	Wald ratio	1	0.78(0.18-3.32)	0.734	0.971
INSR	ukb-saige-374	Other disorders of eyelids || id:ukb-saige-374	Wald ratio	1	0.9(0.52-1.56)	0.704	0.96
INSR	ukb-saige-374.1	Ectropion or entropion || id:ukb-saige-374.1	Wald ratio	1	0.14(0.04-0.48)	0.002	0.569
INSR	ukb-saige-374.3	Ptosis of eyelid || id:ukb-saige-374.3	Wald ratio	1	0.97(0.38-2.46)	0.944	0.989
INSR	ukb-saige-375	Disorders of lacrimal system || id:ukb-saige-375	Wald ratio	1	1.61(0.69-3.76)	0.273	0.946
INSR	ukb-saige-375.2	Epiphora || id:ukb-saige-375.2	Wald ratio	1	2.04(0.53-7.82)	0.298	0.946
INSR	ukb-saige-378	Strabismus and other disorders of binocular eye movements || id:ukb-saige-378	Wald ratio	1	0.39(0.13-1.14)	0.086	0.842
INSR	ukb-saige-378.1	Strabismus (not specified as paralytic) || id:ukb-saige-378.1	Wald ratio	1	0.21(0.06-0.82)	0.025	0.71
INSR	ukb-saige-379	Other disorders of eye || id:ukb-saige-379	Wald ratio	1	0.68(0.35-1.31)	0.243	0.946
INSR	ukb-saige-379.2	Disorders of vitreous body || id:ukb-saige-379.2	Wald ratio	1	0.3(0.1-0.9)	0.032	0.726
INSR	ukb-saige-379.3	Aphakia and other disorders of lens || id:ukb-saige-379.3	Wald ratio	1	0.86(0.33-2.24)	0.753	0.975
INSR	ukb-saige-380	Disorders of external ear || id:ukb-saige-380	Wald ratio	1	1.12(0.38-3.25)	0.839	0.978
INSR	ukb-saige-380.1	Otitis externa || id:ukb-saige-380.1	Wald ratio	1	2.66(0.46-15.39)	0.274	0.946
INSR	ukb-saige-381	Otitis media and Eustachian tube disorders || id:ukb-saige-381	Wald ratio	1	1.13(0.48-2.65)	0.774	0.978
INSR	ukb-saige-381.1	Otitis media || id:ukb-saige-381.1	Wald ratio	1	1.23(0.47-3.22)	0.668	0.96
INSR	ukb-saige-381.11	Suppurative and unspecified otitis media || id:ukb-saige-381.11	Wald ratio	1	2.7(0.69-10.63)	0.156	0.923
INSR	ukb-saige-384	Other disorders of tympanic membrane || id:ukb-saige-384	Wald ratio	1	0.8(0.27-2.39)	0.689	0.96
INSR	ukb-saige-384.4	Perforation of tympanic membrane || id:ukb-saige-384.4	Wald ratio	1	0.7(0.21-2.42)	0.579	0.96
INSR	ukb-saige-385	Other disorders of middle ear and mastoid || id:ukb-saige-385	Wald ratio	1	1.9(0.47-7.7)	0.367	0.956
INSR	ukb-saige-385.3	Cholesteatoma || id:ukb-saige-385.3	Wald ratio	1	4.66(0.92-23.47)	0.062	0.809
INSR	ukb-saige-386	Vertiginous syndromes and other disorders of vestibular system || id:ukb-saige-386	Wald ratio	1	0.99(0.59-1.67)	0.975	0.989
INSR	ukb-saige-386.1	Meniere's disease || id:ukb-saige-386.1	Wald ratio	1	1.32(0.25-7.04)	0.743	0.973
INSR	ukb-saige-386.3	Labyrinthitis || id:ukb-saige-386.3	Wald ratio	1	1.73(0.4-7.38)	0.462	0.96
INSR	ukb-saige-386.9	Dizziness and giddiness (Light-headedness and vertigo) || id:ukb-saige-386.9	Wald ratio	1	0.71(0.39-1.31)	0.275	0.946
INSR	ukb-saige-389	Hearing loss || id:ukb-saige-389	Wald ratio	1	1.36(0.72-2.56)	0.339	0.946
INSR	ukb-saige-389.4	Tinnitus || id:ukb-saige-389.4	Wald ratio	1	3.62(0.61-21.51)	0.157	0.923
INSR	ukb-saige-394	Rheumatic disease of the heart valves || id:ukb-saige-394	Wald ratio	1	0.75(0.42-1.33)	0.317	0.946
INSR	ukb-saige-394.2	Mitral valve disease || id:ukb-saige-394.2	Wald ratio	1	0.8(0.38-1.68)	0.553	0.96
INSR	ukb-saige-394.3	Aortic valve disease || id:ukb-saige-394.3	Wald ratio	1	0.67(0.22-2.05)	0.479	0.96
INSR	ukb-saige-394.7	Disease of tricuspid valve || id:ukb-saige-394.7	Wald ratio	1	1.52(0.44-5.22)	0.505	0.96
INSR	ukb-saige-395	Heart valve disorders || id:ukb-saige-395	Wald ratio	1	0.69(0.36-1.29)	0.24	0.946
INSR	ukb-saige-395.1	Nonrheumatic mitral valve disorders || id:ukb-saige-395.1	Wald ratio	1	0.79(0.38-1.65)	0.529	0.96
INSR	ukb-saige-395.6	Heart valve replaced || id:ukb-saige-395.6	Wald ratio	1	0.81(0.29-2.3)	0.693	0.96
INSR	ukb-saige-396	Abnormal heart sounds || id:ukb-saige-396	Wald ratio	1	2.45(0.71-8.4)	0.155	0.923
INSR	ukb-saige-401	Hypertension || id:ukb-saige-401	Wald ratio	1	0.82(0.69-0.99)	0.034	0.726
INSR	ukb-saige-401.1	Essential hypertension || id:ukb-saige-401.1	Wald ratio	1	0.82(0.69-0.99)	0.034	0.726
INSR	ukb-saige-401.2	Hypertensive heart and/or renal disease || id:ukb-saige-401.2	Wald ratio	1	0.76(0.28-2.03)	0.579	0.96
INSR	ukb-saige-401.22	Hypertensive chronic kidney disease || id:ukb-saige-401.22	Wald ratio	1	0.6(0.22-1.67)	0.331	0.946
INSR	ukb-saige-402	Elevated blood pressure reading without diagnosis of hypertension || id:ukb-saige-402	Wald ratio	1	0.6(0.21-1.69)	0.33	0.946
INSR	ukb-saige-411	Ischemic Heart Disease || id:ukb-saige-411	Wald ratio	1	1.03(0.8-1.33)	0.813	0.978
INSR	ukb-saige-411.1	Unstable angina (intermediate coronary syndrome) || id:ukb-saige-411.1	Wald ratio	1	1.15(0.65-2.04)	0.637	0.96
INSR	ukb-saige-411.2	Myocardial infarction || id:ukb-saige-411.2	Wald ratio	1	0.86(0.58-1.26)	0.432	0.96
INSR	ukb-saige-411.3	Angina pectoris || id:ukb-saige-411.3	Wald ratio	1	1.13(0.81-1.57)	0.463	0.96
INSR	ukb-saige-411.4	Coronary atherosclerosis || id:ukb-saige-411.4	Wald ratio	1	0.88(0.65-1.19)	0.403	0.96
INSR	ukb-saige-411.41	Aneurysm and dissection of heart || id:ukb-saige-411.41	Wald ratio	1	1.59(0.35-7.17)	0.549	0.96
INSR	ukb-saige-411.8	Other chronic ischemic heart disease, unspecified || id:ukb-saige-411.8	Wald ratio	1	0.88(0.61-1.25)	0.465	0.96
INSR	ukb-saige-411.9	Other acute and subacute forms of ischemic heart disease || id:ukb-saige-411.9	Wald ratio	1	0.6(0.19-1.96)	0.402	0.96
INSR	ukb-saige-414	Other forms of chronic heart disease || id:ukb-saige-414	Wald ratio	1	0.57(0.22-1.49)	0.253	0.946
INSR	ukb-saige-415	Pulmonary heart disease || id:ukb-saige-415	Wald ratio	1	1.09(0.58-2.04)	0.794	0.978
INSR	ukb-saige-415.2	Chronic pulmonary heart disease || id:ukb-saige-415.2	Wald ratio	1	2.52(0.49-13.04)	0.271	0.946
INSR	ukb-saige-416	Cardiomegaly || id:ukb-saige-416	Wald ratio	1	0.39(0.17-0.86)	0.019	0.71
INSR	ukb-saige-418	Nonspecific chest pain || id:ukb-saige-418	Wald ratio	1	0.97(0.76-1.23)	0.803	0.978
INSR	ukb-saige-418.1	Precordial pain || id:ukb-saige-418.1	Wald ratio	1	0.59(0.3-1.17)	0.129	0.918
INSR	ukb-saige-420	Carditis || id:ukb-saige-420	Wald ratio	1	1.27(0.51-3.13)	0.606	0.96
INSR	ukb-saige-420.2	Pericarditis || id:ukb-saige-420.2	Wald ratio	1	0.83(0.27-2.57)	0.751	0.975
INSR	ukb-saige-420.3	Endocarditis || id:ukb-saige-420.3	Wald ratio	1	3.02(0.65-14.01)	0.158	0.923
INSR	ukb-saige-425	Cardiomyopathy || id:ukb-saige-425	Wald ratio	1	0.56(0.18-1.76)	0.317	0.946
INSR	ukb-saige-425.1	Primary/intrinsic cardiomyopathies || id:ukb-saige-425.1	Wald ratio	1	0.57(0.18-1.81)	0.341	0.946
INSR	ukb-saige-426	Cardiac conduction disorders || id:ukb-saige-426	Wald ratio	1	1.09(0.67-1.79)	0.726	0.964
INSR	ukb-saige-426.2	Atrioventricular [AV] block || id:ukb-saige-426.2	Wald ratio	1	0.91(0.38-2.19)	0.832	0.978
INSR	ukb-saige-426.21	First degree AV block || id:ukb-saige-426.21	Wald ratio	1	0.53(0.14-1.91)	0.328	0.946
INSR	ukb-saige-426.24	Atrioventricular block, complete || id:ukb-saige-426.24	Wald ratio	1	1.2(0.23-6.39)	0.831	0.978
INSR	ukb-saige-426.3	Bundle branch block || id:ukb-saige-426.3	Wald ratio	1	0.74(0.37-1.46)	0.379	0.96
INSR	ukb-saige-426.31	Right bundle branch block || id:ukb-saige-426.31	Wald ratio	1	0.56(0.2-1.58)	0.269	0.946
INSR	ukb-saige-426.32	Left bundle branch block || id:ukb-saige-426.32	Wald ratio	1	0.98(0.38-2.56)	0.968	0.989
INSR	ukb-saige-426.9	Cardiac pacemaker/device in situ || id:ukb-saige-426.9	Wald ratio	1	1.15(0.5-2.61)	0.744	0.973
INSR	ukb-saige-426.91	Cardiac pacemaker in situ || id:ukb-saige-426.91	Wald ratio	1	1.08(0.46-2.53)	0.859	0.978
INSR	ukb-saige-427	Cardiac dysrhythmias || id:ukb-saige-427	Wald ratio	1	1.05(0.8-1.38)	0.719	0.963
INSR	ukb-saige-427.1	Paroxysmal tachycardia, unspecified || id:ukb-saige-427.1	Wald ratio	1	0.68(0.33-1.38)	0.282	0.946
INSR	ukb-saige-427.11	Paroxysmal supraventricular tachycardia || id:ukb-saige-427.11	Wald ratio	1	0.52(0.23-1.18)	0.117	0.911
INSR	ukb-saige-427.12	Paroxysmal ventricular tachycardia || id:ukb-saige-427.12	Wald ratio	1	0.75(0.2-2.78)	0.662	0.96
INSR	ukb-saige-427.2	Atrial fibrillation and flutter || id:ukb-saige-427.2	Wald ratio	1	1.18(0.83-1.69)	0.356	0.946
INSR	ukb-saige-427.3	Other specified cardiac dysrhythmias || id:ukb-saige-427.3	Wald ratio	1	0.98(0.48-2)	0.957	0.989
INSR	ukb-saige-427.4	Cardiac arrest and ventricular fibrillation || id:ukb-saige-427.4	Wald ratio	1	1.36(0.42-4.42)	0.609	0.96
INSR	ukb-saige-427.42	Cardiac arrest || id:ukb-saige-427.42	Wald ratio	1	0.81(0.22-3.02)	0.755	0.975
INSR	ukb-saige-427.5	Arrhythmia (cardiac) NOS || id:ukb-saige-427.5	Wald ratio	1	0.65(0.17-2.42)	0.518	0.96
INSR	ukb-saige-427.6	Premature beats || id:ukb-saige-427.6	Wald ratio	1	0.38(0.07-2.14)	0.273	0.946
INSR	ukb-saige-427.7	Tachycardia NOS || id:ukb-saige-427.7	Wald ratio	1	0.53(0.22-1.28)	0.16	0.923
INSR	ukb-saige-427.9	Palpitations || id:ukb-saige-427.9	Wald ratio	1	1.88(0.97-3.62)	0.061	0.809
INSR	ukb-saige-428	Congestive heart failure; nonhypertensive || id:ukb-saige-428	Wald ratio	1	1.13(0.65-1.96)	0.656	0.96
INSR	ukb-saige-428.1	Congestive heart failure (CHF) NOS || id:ukb-saige-428.1	Wald ratio	1	0.77(0.31-1.89)	0.565	0.96
INSR	ukb-saige-428.2	Heart failure NOS || id:ukb-saige-428.2	Wald ratio	1	1.23(0.66-2.32)	0.514	0.96
INSR	ukb-saige-429	Ill-defined descriptions and complications of heart disease || id:ukb-saige-429	Wald ratio	1	1.32(0.32-5.5)	0.701	0.96
INSR	ukb-saige-429.2	Abnormal function study of cardiovascular system || id:ukb-saige-429.2	Wald ratio	1	0.71(0.12-4.13)	0.708	0.96
INSR	ukb-saige-430	Intracranial hemorrhage || id:ukb-saige-430	Wald ratio	1	2.7(1.03-7.05)	0.043	0.809
INSR	ukb-saige-430.1	Subarachnoid hemorrhage || id:ukb-saige-430.1	Wald ratio	1	1.85(0.46-7.49)	0.388	0.96
INSR	ukb-saige-430.2	Intracerebral hemorrhage || id:ukb-saige-430.2	Wald ratio	1	3.83(0.82-17.77)	0.086	0.842
INSR	ukb-saige-433	Cerebrovascular disease || id:ukb-saige-433	Wald ratio	1	0.83(0.54-1.29)	0.417	0.96
INSR	ukb-saige-433.1	Occlusion and stenosis of precerebral arteries || id:ukb-saige-433.1	Wald ratio	1	0.46(0.14-1.49)	0.193	0.943
INSR	ukb-saige-433.2	Occlusion of cerebral arteries || id:ukb-saige-433.2	Wald ratio	1	1.03(0.55-1.94)	0.924	0.98
INSR	ukb-saige-433.21	Cerebral artery occlusion, with cerebral infarction || id:ukb-saige-433.21	Wald ratio	1	1.48(0.52-4.19)	0.461	0.96
INSR	ukb-saige-433.3	Cerebral ischemia || id:ukb-saige-433.3	Wald ratio	1	0.85(0.4-1.77)	0.657	0.96
INSR	ukb-saige-433.31	Transient cerebral ischemia || id:ukb-saige-433.31	Wald ratio	1	0.74(0.31-1.77)	0.492	0.96
INSR	ukb-saige-433.8	Late effects of cerebrovascular disease || id:ukb-saige-433.8	Wald ratio	1	0.92(0.3-2.82)	0.88	0.978
INSR	ukb-saige-440	Atherosclerosis || id:ukb-saige-440	Wald ratio	1	0.47(0.15-1.45)	0.188	0.943
INSR	ukb-saige-440.2	Atherosclerosis of the extremities || id:ukb-saige-440.2	Wald ratio	1	0.5(0.12-2.1)	0.346	0.946
INSR	ukb-saige-441	Vascular insufficiency of intestine || id:ukb-saige-441	Wald ratio	1	0.7(0.13-3.7)	0.67	0.96
INSR	ukb-saige-442	Other aneurysm || id:ukb-saige-442	Wald ratio	1	1.36(0.52-3.55)	0.53	0.96
INSR	ukb-saige-442.1	Aortic aneurysm || id:ukb-saige-442.1	Wald ratio	1	0.8(0.27-2.39)	0.689	0.96
INSR	ukb-saige-442.11	Abdominal aortic aneurysm || id:ukb-saige-442.11	Wald ratio	1	0.61(0.16-2.35)	0.475	0.96
INSR	ukb-saige-443	Peripheral vascular disease || id:ukb-saige-443	Wald ratio	1	0.64(0.33-1.23)	0.182	0.929
INSR	ukb-saige-443.1	Raynaud's syndrome || id:ukb-saige-443.1	Wald ratio	1	0.92(0.28-2.98)	0.884	0.978
INSR	ukb-saige-443.9	Peripheral vascular disease, unspecified || id:ukb-saige-443.9	Wald ratio	1	0.5(0.23-1.12)	0.091	0.855
INSR	ukb-saige-444	Arterial embolism and thrombosis || id:ukb-saige-444	Wald ratio	1	0.25(0.06-0.95)	0.041	0.809
INSR	ukb-saige-444.1	Arterial embolism and thrombosis of lower extremity artery || id:ukb-saige-444.1	Wald ratio	1	0.27(0.05-1.49)	0.134	0.921
INSR	ukb-saige-446	Polyarteritis nodosa and allied conditions || id:ukb-saige-446	Wald ratio	1	0.67(0.16-2.7)	0.57	0.96
INSR	ukb-saige-447	Other disorders of arteries and arterioles || id:ukb-saige-447	Wald ratio	1	0.4(0.13-1.21)	0.104	0.877
INSR	ukb-saige-447.1	Stricture of artery || id:ukb-saige-447.1	Wald ratio	1	0.34(0.09-1.32)	0.119	0.911
INSR	ukb-saige-450	Noninfectious disorders of lymphatic channels || id:ukb-saige-450	Wald ratio	1	0.88(0.19-3.97)	0.866	0.978
INSR	ukb-saige-451	Phlebitis and thrombophlebitis || id:ukb-saige-451	Wald ratio	1	1.34(0.69-2.59)	0.382	0.96
INSR	ukb-saige-451.2	Phlebitis and thrombophlebitis of lower extremities || id:ukb-saige-451.2	Wald ratio	1	1.27(0.64-2.52)	0.497	0.96
INSR	ukb-saige-452	Other venous embolism and thrombosis || id:ukb-saige-452	Wald ratio	1	2.19(0.4-11.97)	0.366	0.956
INSR	ukb-saige-454	Varicose veins || id:ukb-saige-454	Wald ratio	1	1.18(0.81-1.74)	0.391	0.96
INSR	ukb-saige-454.1	Varicose veins of lower extremity || id:ukb-saige-454.1	Wald ratio	1	1.17(0.79-1.71)	0.432	0.96
INSR	ukb-saige-454.11	Varicose veins of lower extremity, symptomtic || id:ukb-saige-454.11	Wald ratio	1	0.35(0.07-1.69)	0.19	0.943
INSR	ukb-saige-455	Hemorrhoids || id:ukb-saige-455	Wald ratio	1	0.87(0.66-1.15)	0.322	0.946
INSR	ukb-saige-458	Hypotension || id:ukb-saige-458	Wald ratio	1	1.17(0.69-1.96)	0.563	0.96
INSR	ukb-saige-458.1	Orthostatic hypotension || id:ukb-saige-458.1	Wald ratio	1	2.28(0.76-6.83)	0.14	0.923
INSR	ukb-saige-458.9	Hypotension NOS || id:ukb-saige-458.9	Wald ratio	1	1.04(0.52-2.06)	0.911	0.978
INSR	ukb-saige-459	Other disorders of circulatory system || id:ukb-saige-459	Wald ratio	1	1.12(0.81-1.56)	0.494	0.96
INSR	ukb-saige-459.9	Circulatory disease NEC || id:ukb-saige-459.9	Wald ratio	1	1.12(0.81-1.56)	0.5	0.96
INSR	ukb-saige-465	Acute upper respiratory infections of multiple or unspecified sites || id:ukb-saige-465	Wald ratio	1	0.59(0.26-1.34)	0.205	0.946
INSR	ukb-saige-465.2	Acute pharyngitis || id:ukb-saige-465.2	Wald ratio	1	0.75(0.19-2.94)	0.674	0.96
INSR	ukb-saige-470	Septal Deviations/Turbinate Hypertrophy || id:ukb-saige-470	Wald ratio	1	0.67(0.37-1.19)	0.167	0.923
INSR	ukb-saige-471	Nasal polyps || id:ukb-saige-471	Wald ratio	1	0.83(0.41-1.7)	0.617	0.96
INSR	ukb-saige-472	Chronic pharyngitis and nasopharyngitis || id:ukb-saige-472	Wald ratio	1	4.05(1.12-14.69)	0.033	0.726
INSR	ukb-saige-473	Diseases of the larynx and vocal cords || id:ukb-saige-473	Wald ratio	1	1.93(0.87-4.27)	0.105	0.877
INSR	ukb-saige-473.4	Voice disturbance || id:ukb-saige-473.4	Wald ratio	1	1.27(0.38-4.24)	0.699	0.96
INSR	ukb-saige-474	Acute and chronic tonsillitis || id:ukb-saige-474	Wald ratio	1	1.09(0.44-2.7)	0.849	0.978
INSR	ukb-saige-474.1	Acute tonsillitis || id:ukb-saige-474.1	Wald ratio	1	0.61(0.12-3.09)	0.553	0.96
INSR	ukb-saige-474.2	Chronic tonsillitis and adenoiditis || id:ukb-saige-474.2	Wald ratio	1	1.38(0.41-4.61)	0.601	0.96
INSR	ukb-saige-475	Chronic sinusitis || id:ukb-saige-475	Wald ratio	1	0.92(0.42-2.04)	0.839	0.978
INSR	ukb-saige-476	Allergic rhinitis || id:ukb-saige-476	Wald ratio	1	1.03(0.3-3.53)	0.965	0.989
INSR	ukb-saige-477	Epistaxis or throat hemorrhage || id:ukb-saige-477	Wald ratio	1	0.96(0.42-2.18)	0.92	0.978
INSR	ukb-saige-479	Other upper respiratory disease || id:ukb-saige-479	Wald ratio	1	1.11(0.59-2.09)	0.741	0.973
INSR	ukb-saige-480	Pneumonia || id:ukb-saige-480	Wald ratio	1	0.72(0.48-1.09)	0.125	0.911
INSR	ukb-saige-480.1	Bacterial pneumonia || id:ukb-saige-480.1	Wald ratio	1	0.56(0.34-0.92)	0.023	0.71
INSR	ukb-saige-480.11	Pneumococcal pneumonia || id:ukb-saige-480.11	Wald ratio	1	0.6(0.36-1.02)	0.058	0.809
INSR	ukb-saige-495	Asthma || id:ukb-saige-495	Wald ratio	1	0.98(0.75-1.28)	0.893	0.978
INSR	ukb-saige-496	Chronic airway obstruction || id:ukb-saige-496	Wald ratio	1	1.27(0.84-1.91)	0.257	0.946
INSR	ukb-saige-496.1	Emphysema || id:ukb-saige-496.1	Wald ratio	1	2.82(1.08-7.35)	0.034	0.726
INSR	ukb-saige-496.2	Chronic bronchitis || id:ukb-saige-496.2	Wald ratio	1	1.44(0.67-3.1)	0.353	0.946
INSR	ukb-saige-496.21	Obstructive chronic bronchitis || id:ukb-saige-496.21	Wald ratio	1	1.32(0.6-2.93)	0.49	0.96
INSR	ukb-saige-496.3	Bronchiectasis || id:ukb-saige-496.3	Wald ratio	1	2.04(0.8-5.18)	0.134	0.921
INSR	ukb-saige-497	Bronchitis || id:ukb-saige-497	Wald ratio	1	1.29(0.26-6.31)	0.756	0.975
INSR	ukb-saige-501	Pneumonitis due to inhalation of food or vomitus || id:ukb-saige-501	Wald ratio	1	2.74(0.51-14.57)	0.238	0.946
INSR	ukb-saige-502	Postinflammatory pulmonary fibrosis || id:ukb-saige-502	Wald ratio	1	0.33(0.09-1.27)	0.107	0.877
INSR	ukb-saige-506	Empyema and pneumothorax || id:ukb-saige-506	Wald ratio	1	0.54(0.17-1.76)	0.306	0.946
INSR	ukb-saige-507	Pleurisy; pleural effusion || id:ukb-saige-507	Wald ratio	1	1.03(0.63-1.69)	0.898	0.978
INSR	ukb-saige-508	Pulmonary collapse; interstitial and compensatory emphysema || id:ukb-saige-508	Wald ratio	1	1.1(0.45-2.72)	0.834	0.978
INSR	ukb-saige-509	Respiratory failure, insufficiency, arrest || id:ukb-saige-509	Wald ratio	1	0.65(0.29-1.44)	0.285	0.946
INSR	ukb-saige-509.1	Respiratory failure || id:ukb-saige-509.1	Wald ratio	1	1.05(0.43-2.6)	0.911	0.978
INSR	ukb-saige-509.2	Respiratory insufficiency || id:ukb-saige-509.2	Wald ratio	1	0.98(0.37-2.55)	0.964	0.989
INSR	ukb-saige-510	Other diseases of lung || id:ukb-saige-510	Wald ratio	1	1.15(0.28-4.77)	0.851	0.978
INSR	ukb-saige-512	Other symptoms of respiratory system || id:ukb-saige-512	Wald ratio	1	1.1(0.71-1.71)	0.662	0.96
INSR	ukb-saige-512.7	Shortness of breath || id:ukb-saige-512.7	Wald ratio	1	0.97(0.58-1.63)	0.904	0.978
INSR	ukb-saige-512.8	Cough || id:ukb-saige-512.8	Wald ratio	1	1.46(0.68-3.14)	0.335	0.946
INSR	ukb-saige-512.9	Other dyspnea || id:ukb-saige-512.9	Wald ratio	1	1.38(0.36-5.29)	0.639	0.96
INSR	ukb-saige-513	Respiratory abnormalities || id:ukb-saige-513	Wald ratio	1	0.68(0.13-3.41)	0.635	0.96
INSR	ukb-saige-514	Abnormal findings examination of lungs || id:ukb-saige-514	Wald ratio	1	0.76(0.34-1.67)	0.49	0.96
INSR	ukb-saige-516	Abnormal sputum || id:ukb-saige-516	Wald ratio	1	1.85(0.77-4.45)	0.169	0.923
INSR	ukb-saige-516.1	Hemoptysis || id:ukb-saige-516.1	Wald ratio	1	1.82(0.76-4.39)	0.179	0.929
INSR	ukb-saige-519	Other diseases of respiratory system, not elsewhere classified || id:ukb-saige-519	Wald ratio	1	0.63(0.42-0.95)	0.028	0.726
INSR	ukb-saige-519.8	Other diseases of respiratory system, NEC || id:ukb-saige-519.8	Wald ratio	1	0.6(0.39-0.94)	0.024	0.71
INSR	ukb-saige-520	Disorders of tooth development || id:ukb-saige-520	Wald ratio	1	1.77(0.78-4.04)	0.172	0.923
INSR	ukb-saige-520.2	Disturbances in tooth eruption || id:ukb-saige-520.2	Wald ratio	1	1.85(0.81-4.21)	0.142	0.923
INSR	ukb-saige-521	Diseases of hard tissues of teeth || id:ukb-saige-521	Wald ratio	1	1.11(0.55-2.27)	0.77	0.978
INSR	ukb-saige-521.1	Dental caries || id:ukb-saige-521.1	Wald ratio	1	1.17(0.56-2.44)	0.684	0.96
INSR	ukb-saige-522	Diseases of pulp and periapical tissues || id:ukb-saige-522	Wald ratio	1	2.59(0.99-6.76)	0.052	0.809
INSR	ukb-saige-522.5	Periapical abscess || id:ukb-saige-522.5	Wald ratio	1	3.38(1.04-10.97)	0.043	0.809
INSR	ukb-saige-523	Gingival and periodontal diseases || id:ukb-saige-523	Wald ratio	1	0.7(0.27-1.84)	0.475	0.96
INSR	ukb-saige-523.3	Periodontitis (acute or chronic) || id:ukb-saige-523.3	Wald ratio	1	0.76(0.24-2.39)	0.634	0.96
INSR	ukb-saige-523.31	Acute periodontitis || id:ukb-saige-523.31	Wald ratio	1	0.5(0.1-2.37)	0.38	0.96
INSR	ukb-saige-523.32	Chronic periodontitis || id:ukb-saige-523.32	Wald ratio	1	1.18(0.22-6.47)	0.847	0.978
INSR	ukb-saige-525	Other diseases of the teeth and supporting structures || id:ukb-saige-525	Wald ratio	1	0.98(0.45-2.1)	0.949	0.989
INSR	ukb-saige-526	Diseases of the jaws || id:ukb-saige-526	Wald ratio	1	0.43(0.12-1.55)	0.194	0.943
INSR	ukb-saige-527	Diseases of the salivary glands || id:ukb-saige-527	Wald ratio	1	4.05(0.9-18.29)	0.069	0.809
INSR	ukb-saige-528	Diseases of the oral soft tissues, excluding lesions specific for gingiva and tongue || id:ukb-saige-528	Wald ratio	1	0.77(0.4-1.48)	0.429	0.96
INSR	ukb-saige-528.5	Diseases of lips || id:ukb-saige-528.5	Wald ratio	1	0.27(0.06-1.26)	0.097	0.877
INSR	ukb-saige-529	Diseases and other conditions of the tongue || id:ukb-saige-529	Wald ratio	1	1.02(0.32-3.24)	0.968	0.989
INSR	ukb-saige-530	Diseases of esophagus || id:ukb-saige-530	Wald ratio	1	0.91(0.73-1.15)	0.439	0.96
INSR	ukb-saige-530.1	Esophagitis, GERD and related diseases || id:ukb-saige-530.1	Wald ratio	1	0.9(0.71-1.14)	0.388	0.96
INSR	ukb-saige-530.11	GERD || id:ukb-saige-530.11	Wald ratio	1	0.9(0.63-1.28)	0.554	0.96
INSR	ukb-saige-530.12	Ulcer of esophagus || id:ukb-saige-530.12	Wald ratio	1	0.93(0.52-1.65)	0.797	0.978
INSR	ukb-saige-530.14	Reflux esophagitis || id:ukb-saige-530.14	Wald ratio	1	0.88(0.58-1.33)	0.549	0.96
INSR	ukb-saige-530.2	Esophageal bleeding (varices/hemorrhage) || id:ukb-saige-530.2	Wald ratio	1	1.04(0.39-2.78)	0.942	0.989
INSR	ukb-saige-530.3	Stricture and stenosis of esophagus || id:ukb-saige-530.3	Wald ratio	1	0.71(0.28-1.82)	0.48	0.96
INSR	ukb-saige-530.5	Disorders of esophageal motility || id:ukb-saige-530.5	Wald ratio	1	0.25(0.05-1.21)	0.085	0.842
INSR	ukb-saige-530.9	Heartburn || id:ukb-saige-530.9	Wald ratio	1	1.06(0.44-2.54)	0.901	0.978
INSR	ukb-saige-531	Peptic ulcer (excl. esophageal) || id:ukb-saige-531	Wald ratio	1	0.92(0.58-1.47)	0.724	0.964
INSR	ukb-saige-531.1	Hemorrhage from gastrointestinal ulcer || id:ukb-saige-531.1	Wald ratio	1	0.3(0.06-1.49)	0.14	0.923
INSR	ukb-saige-531.2	Gastric ulcer || id:ukb-saige-531.2	Wald ratio	1	1.17(0.62-2.19)	0.632	0.96
INSR	ukb-saige-531.3	Duodenal ulcer || id:ukb-saige-531.3	Wald ratio	1	1.04(0.5-2.18)	0.914	0.978
INSR	ukb-saige-532	Dysphagia || id:ukb-saige-532	Wald ratio	1	1.17(0.71-1.91)	0.541	0.96
INSR	ukb-saige-535	Gastritis and duodenitis || id:ukb-saige-535	Wald ratio	1	0.94(0.73-1.2)	0.609	0.96
INSR	ukb-saige-535.1	Acute gastritis || id:ukb-saige-535.1	Wald ratio	1	0.71(0.22-2.32)	0.577	0.96
INSR	ukb-saige-535.6	Duodenitis || id:ukb-saige-535.6	Wald ratio	1	0.77(0.48-1.22)	0.264	0.946
INSR	ukb-saige-535.8	Other specified gastritis || id:ukb-saige-535.8	Wald ratio	1	0.89(0.56-1.42)	0.63	0.96
INSR	ukb-saige-537	Other disorders of stomach and duodenum || id:ukb-saige-537	Wald ratio	1	0.71(0.36-1.42)	0.337	0.946
INSR	ukb-saige-540	Appendiceal conditions || id:ukb-saige-540	Wald ratio	1	0.75(0.38-1.48)	0.401	0.96
INSR	ukb-saige-540.1	Appendicitis || id:ukb-saige-540.1	Wald ratio	1	0.7(0.35-1.44)	0.336	0.946
INSR	ukb-saige-540.11	Acute appendicitis || id:ukb-saige-540.11	Wald ratio	1	0.64(0.29-1.42)	0.27	0.946
INSR	ukb-saige-550	Abdominal hernia || id:ukb-saige-550	Wald ratio	1	0.94(0.77-1.14)	0.514	0.96
INSR	ukb-saige-550.1	Inguinal hernia || id:ukb-saige-550.1	Wald ratio	1	1.17(0.84-1.62)	0.359	0.946
INSR	ukb-saige-550.2	Diaphragmatic hernia || id:ukb-saige-550.2	Wald ratio	1	0.85(0.65-1.1)	0.211	0.946
INSR	ukb-saige-550.3	Femoral hernia || id:ukb-saige-550.3	Wald ratio	1	2.16(0.44-10.58)	0.343	0.946
INSR	ukb-saige-550.4	Umbilical hernia || id:ukb-saige-550.4	Wald ratio	1	1.4(0.72-2.7)	0.317	0.946
INSR	ukb-saige-550.5	Ventral hernia || id:ukb-saige-550.5	Wald ratio	1	0.8(0.4-1.59)	0.522	0.96
INSR	ukb-saige-555	Inflammatory bowel disease and other gastroenteritis and colitis || id:ukb-saige-555	Wald ratio	1	1.13(0.62-2.07)	0.682	0.96
INSR	ukb-saige-555.1	Regional enteritis || id:ukb-saige-555.1	Wald ratio	1	0.51(0.2-1.33)	0.17	0.923
INSR	ukb-saige-555.2	Ulcerative colitis || id:ukb-saige-555.2	Wald ratio	1	1.75(0.86-3.57)	0.124	0.911
INSR	ukb-saige-555.21	Ulcerative colitis (chronic) || id:ukb-saige-555.21	Wald ratio	1	0.39(0.07-2.17)	0.28	0.946
INSR	ukb-saige-556	Ulceration of the lower GI tract || id:ukb-saige-556	Wald ratio	1	0.7(0.2-2.39)	0.563	0.96
INSR	ukb-saige-556.1	Ulceration of intestine || id:ukb-saige-556.1	Wald ratio	1	0.64(0.13-3.05)	0.575	0.96
INSR	ukb-saige-557	Intestinal malabsorption (non-celiac) || id:ukb-saige-557	Wald ratio	1	0.91(0.38-2.18)	0.829	0.978
INSR	ukb-saige-557.1	Celiac disease || id:ukb-saige-557.1	Wald ratio	1	0.9(0.35-2.29)	0.825	0.978
INSR	ukb-saige-558	Noninfectious gastroenteritis || id:ukb-saige-558	Wald ratio	1	1(0.72-1.39)	0.993	0.999
INSR	ukb-saige-559	Ileostomy status || id:ukb-saige-559	Wald ratio	1	0.65(0.24-1.74)	0.389	0.96
INSR	ukb-saige-560	Intestinal obstruction without mention of hernia || id:ukb-saige-560	Wald ratio	1	0.94(0.5-1.77)	0.852	0.978
INSR	ukb-saige-560.1	Paralytic ileus || id:ukb-saige-560.1	Wald ratio	1	0.48(0.08-2.79)	0.417	0.96
INSR	ukb-saige-560.3	Peritoneal or intestinal adhesions || id:ukb-saige-560.3	Wald ratio	1	0.95(0.24-3.86)	0.948	0.989
INSR	ukb-saige-560.4	Other intestinal obstruction || id:ukb-saige-560.4	Wald ratio	1	0.96(0.48-1.9)	0.901	0.978
INSR	ukb-saige-561	Symptoms involving digestive system || id:ukb-saige-561	Wald ratio	1	0.96(0.69-1.34)	0.828	0.978
INSR	ukb-saige-561.2	Flatulence || id:ukb-saige-561.2	Wald ratio	1	0.46(0.17-1.24)	0.127	0.913
INSR	ukb-saige-562	Diverticulosis and diverticulitis || id:ukb-saige-562	Wald ratio	1	0.7(0.54-0.92)	0.01	0.597
INSR	ukb-saige-562.1	Diverticulosis || id:ukb-saige-562.1	Wald ratio	1	0.7(0.54-0.92)	0.01	0.597
INSR	ukb-saige-563	Constipation || id:ukb-saige-563	Wald ratio	1	0.99(0.66-1.49)	0.961	0.989
INSR	ukb-saige-564	Functional digestive disorders || id:ukb-saige-564	Wald ratio	1	1.06(0.8-1.39)	0.697	0.96
INSR	ukb-saige-564.1	Irritable Bowel Syndrome || id:ukb-saige-564.1	Wald ratio	1	1.11(0.64-1.92)	0.708	0.96
INSR	ukb-saige-564.8	Abnormal findings on exam of gastrointestinal tract/ abdominal area || id:ukb-saige-564.8	Wald ratio	1	0.78(0.29-2.09)	0.617	0.96
INSR	ukb-saige-564.9	Personal history of diseases of digestive system || id:ukb-saige-564.9	Wald ratio	1	0.99(0.72-1.38)	0.975	0.989
INSR	ukb-saige-565	Anal and rectal conditions || id:ukb-saige-565	Wald ratio	1	0.96(0.69-1.33)	0.809	0.978
INSR	ukb-saige-565.1	Anal and rectal polyp || id:ukb-saige-565.1	Wald ratio	1	0.9(0.57-1.44)	0.668	0.96
INSR	ukb-saige-567	Peritonitis and retroperitoneal infections || id:ukb-saige-567	Wald ratio	1	0.44(0.12-1.7)	0.237	0.946
INSR	ukb-saige-568	Other disorders of peritoneum || id:ukb-saige-568	Wald ratio	1	0.66(0.32-1.34)	0.249	0.946
INSR	ukb-saige-568.1	Peritoneal adhesions (postoperative) (postinfection) || id:ukb-saige-568.1	Wald ratio	1	0.67(0.33-1.36)	0.265	0.946
INSR	ukb-saige-569	Other disorders of intestine || id:ukb-saige-569	Wald ratio	1	0.92(0.49-1.72)	0.784	0.978
INSR	ukb-saige-571	Chronic liver disease and cirrhosis || id:ukb-saige-571	Wald ratio	1	2.16(1.03-4.52)	0.042	0.809
INSR	ukb-saige-571.5	Other chronic nonalcoholic liver disease || id:ukb-saige-571.5	Wald ratio	1	1.65(0.62-4.44)	0.317	0.946
INSR	ukb-saige-571.8	Liver abscess and sequelae of chronic liver disease || id:ukb-saige-571.8	Wald ratio	1	2.38(0.64-8.87)	0.196	0.943
INSR	ukb-saige-571.81	Portal hypertension || id:ukb-saige-571.81	Wald ratio	1	1.63(0.28-9.43)	0.584	0.96
INSR	ukb-saige-572	Ascites (non malignant) || id:ukb-saige-572	Wald ratio	1	1.12(0.41-3.1)	0.823	0.978
INSR	ukb-saige-573	Other disorders of liver || id:ukb-saige-573	Wald ratio	1	1.44(0.85-2.42)	0.171	0.923
INSR	ukb-saige-573.5	Jaundice (not of newborn) || id:ukb-saige-573.5	Wald ratio	1	0.74(0.19-2.82)	0.653	0.96
INSR	ukb-saige-573.7	Abnormal results of function study of liver || id:ukb-saige-573.7	Wald ratio	1	1.2(0.6-2.38)	0.603	0.96
INSR	ukb-saige-574	Cholelithiasis and cholecystitis || id:ukb-saige-574	Wald ratio	1	0.87(0.63-1.21)	0.405	0.96
INSR	ukb-saige-574.1	Cholelithiasis || id:ukb-saige-574.1	Wald ratio	1	0.78(0.54-1.11)	0.166	0.923
INSR	ukb-saige-574.11	Cholelithiasis with acute cholecystitis || id:ukb-saige-574.11	Wald ratio	1	1.61(0.57-4.56)	0.371	0.959
INSR	ukb-saige-574.12	Cholelithiasis with other cholecystitis || id:ukb-saige-574.12	Wald ratio	1	1.34(0.78-2.32)	0.294	0.946
INSR	ukb-saige-574.2	Calculus of bile duct || id:ukb-saige-574.2	Wald ratio	1	1.17(0.53-2.58)	0.704	0.96
INSR	ukb-saige-574.3	Cholecystitis without cholelithiasis || id:ukb-saige-574.3	Wald ratio	1	1.52(0.71-3.28)	0.284	0.946
INSR	ukb-saige-575	Other biliary tract disease || id:ukb-saige-575	Wald ratio	1	1.46(0.76-2.82)	0.261	0.946
INSR	ukb-saige-575.2	Obstruction of bile duct || id:ukb-saige-575.2	Wald ratio	1	1.65(0.39-7.07)	0.497	0.96
INSR	ukb-saige-575.7	Other disorders of gallbladder || id:ukb-saige-575.7	Wald ratio	1	1.46(0.5-4.25)	0.489	0.96
INSR	ukb-saige-575.8	Other disorders of biliary tract || id:ukb-saige-575.8	Wald ratio	1	1.15(0.33-4.05)	0.83	0.978
INSR	ukb-saige-577	Diseases of pancreas || id:ukb-saige-577	Wald ratio	1	1.08(0.49-2.38)	0.858	0.978
INSR	ukb-saige-577.1	Acute pancreatitis || id:ukb-saige-577.1	Wald ratio	1	1.11(0.45-2.74)	0.823	0.978
INSR	ukb-saige-577.2	Chronic pancreatitis || id:ukb-saige-577.2	Wald ratio	1	0.25(0.04-1.47)	0.124	0.911
INSR	ukb-saige-578	Gastrointestinal hemorrhage || id:ukb-saige-578	Wald ratio	1	0.85(0.64-1.11)	0.23	0.946
INSR	ukb-saige-578.1	Hematemesis || id:ukb-saige-578.1	Wald ratio	1	1(0.41-2.47)	0.997	0.999
INSR	ukb-saige-578.2	Blood in stool || id:ukb-saige-578.2	Wald ratio	1	1.17(0.53-2.58)	0.704	0.96
INSR	ukb-saige-578.8	Hemorrhage of rectum and anus || id:ukb-saige-578.8	Wald ratio	1	0.83(0.58-1.19)	0.317	0.946
INSR	ukb-saige-578.9	Hemorrhage of gastrointestinal tract || id:ukb-saige-578.9	Wald ratio	1	0.66(0.38-1.14)	0.134	0.921
INSR	ukb-saige-579	Other symptoms involving abdomen and pelvis || id:ukb-saige-579	Wald ratio	1	2.01(0.99-4.1)	0.054	0.809
INSR	ukb-saige-579.8	Nonspecific abnormal findings in stool contents || id:ukb-saige-579.8	Wald ratio	1	1.23(0.46-3.31)	0.677	0.96
INSR	ukb-saige-580	Nephritis; nephrosis; renal sclerosis || id:ukb-saige-580	Wald ratio	1	1.02(0.36-2.89)	0.969	0.989
INSR	ukb-saige-580.1	Glomerulonephritis || id:ukb-saige-580.1	Wald ratio	1	0.75(0.21-2.63)	0.648	0.96
INSR	ukb-saige-580.14	Chronic glomerulonephritis, NOS || id:ukb-saige-580.14	Wald ratio	1	0.93(0.23-3.76)	0.917	0.978
INSR	ukb-saige-585	Renal failure || id:ukb-saige-585	Wald ratio	1	0.86(0.52-1.4)	0.541	0.96
INSR	ukb-saige-585.1	Acute renal failure || id:ukb-saige-585.1	Wald ratio	1	1.15(0.63-2.1)	0.649	0.96
INSR	ukb-saige-585.2	Renal failure NOS || id:ukb-saige-585.2	Wald ratio	1	0.83(0.29-2.43)	0.739	0.973
INSR	ukb-saige-585.3	Chronic renal failure [CKD] || id:ukb-saige-585.3	Wald ratio	1	0.67(0.3-1.48)	0.317	0.946
INSR	ukb-saige-586	Other disorders of the kidney and ureters || id:ukb-saige-586	Wald ratio	1	0.53(0.26-1.04)	0.066	0.809
INSR	ukb-saige-586.2	Cyst of kidney, acquired || id:ukb-saige-586.2	Wald ratio	1	0.56(0.18-1.73)	0.317	0.946
INSR	ukb-saige-586.4	Stricture/obstruction of ureter || id:ukb-saige-586.4	Wald ratio	1	0.44(0.11-1.68)	0.229	0.946
INSR	ukb-saige-590	Pyelonephritis || id:ukb-saige-590	Wald ratio	1	0.69(0.23-2.05)	0.5	0.96
INSR	ukb-saige-591	Urinary tract infection || id:ukb-saige-591	Wald ratio	1	0.83(0.58-1.19)	0.317	0.946
INSR	ukb-saige-592	Cystitis and urethritis || id:ukb-saige-592	Wald ratio	1	0.66(0.32-1.34)	0.249	0.946
INSR	ukb-saige-592.1	Cystitis || id:ukb-saige-592.1	Wald ratio	1	0.61(0.29-1.28)	0.195	0.943
INSR	ukb-saige-592.12	Chronic cystitis || id:ukb-saige-592.12	Wald ratio	1	1.88(0.49-7.19)	0.358	0.946
INSR	ukb-saige-593	Hematuria || id:ukb-saige-593	Wald ratio	1	0.8(0.58-1.11)	0.182	0.929
INSR	ukb-saige-594	Urinary calculus || id:ukb-saige-594	Wald ratio	1	0.79(0.48-1.29)	0.345	0.946
INSR	ukb-saige-594.1	Calculus of kidney || id:ukb-saige-594.1	Wald ratio	1	0.57(0.28-1.17)	0.124	0.911
INSR	ukb-saige-594.2	Calculus of lower urinary tract || id:ukb-saige-594.2	Wald ratio	1	0.81(0.19-3.47)	0.777	0.978
INSR	ukb-saige-594.3	Calculus of ureter || id:ukb-saige-594.3	Wald ratio	1	0.46(0.2-1.04)	0.062	0.809
INSR	ukb-saige-594.8	Renal colic || id:ukb-saige-594.8	Wald ratio	1	1.68(0.68-4.15)	0.262	0.946
INSR	ukb-saige-595	Hydronephrosis || id:ukb-saige-595	Wald ratio	1	0.45(0.18-1.11)	0.084	0.842
INSR	ukb-saige-596	Other disorders of bladder || id:ukb-saige-596	Wald ratio	1	1.14(0.76-1.73)	0.522	0.96
INSR	ukb-saige-596.1	Bladder neck obstruction || id:ukb-saige-596.1	Wald ratio	1	0.54(0.22-1.34)	0.182	0.929
INSR	ukb-saige-596.5	Functional disorders of bladder || id:ukb-saige-596.5	Wald ratio	1	0.61(0.23-1.64)	0.331	0.946
INSR	ukb-saige-597	Other disorders of urethra and urinary tract || id:ukb-saige-597	Wald ratio	1	0.72(0.39-1.36)	0.317	0.946
INSR	ukb-saige-597.1	Urethral stricture (not specified as infectious) || id:ukb-saige-597.1	Wald ratio	1	0.79(0.39-1.61)	0.513	0.96
INSR	ukb-saige-598	Abnormal findings on examination of urine || id:ukb-saige-598	Wald ratio	1	0.7(0.35-1.38)	0.298	0.946
INSR	ukb-saige-599	Other symptoms/disorders or the urinary system || id:ukb-saige-599	Wald ratio	1	0.98(0.75-1.28)	0.877	0.978
INSR	ukb-saige-599.2	Retention of urine || id:ukb-saige-599.2	Wald ratio	1	1.44(0.88-2.36)	0.149	0.923
INSR	ukb-saige-599.3	Dysuria || id:ukb-saige-599.3	Wald ratio	1	0.83(0.26-2.64)	0.757	0.975
INSR	ukb-saige-599.4	Urinary incontinence || id:ukb-saige-599.4	Wald ratio	1	1.03(0.66-1.59)	0.905	0.978
INSR	ukb-saige-599.5	Frequency of urination and polyuria || id:ukb-saige-599.5	Wald ratio	1	0.56(0.3-1.06)	0.075	0.831
INSR	ukb-saige-599.9	Other abnormality of urination || id:ukb-saige-599.9	Wald ratio	1	0.51(0.2-1.3)	0.158	0.923
INSR	ukb-saige-608	Other disorders of male genital organs || id:ukb-saige-608	Wald ratio	1	1.34(0.62-2.89)	0.453	0.96
INSR	ukb-saige-610	Benign mammary dysplasias || id:ukb-saige-610	Wald ratio	1	1.46(0.74-2.89)	0.28	0.946
INSR	ukb-saige-610.1	Cystic mastopathy || id:ukb-saige-610.1	Wald ratio	1	1.3(0.35-4.86)	0.692	0.96
INSR	ukb-saige-610.4	Benign neoplasm of breast || id:ukb-saige-610.4	Wald ratio	1	1.96(0.71-5.4)	0.195	0.943
INSR	ukb-saige-610.8	Other specified benign mammary dysplasias || id:ukb-saige-610.8	Wald ratio	1	0.42(0.09-1.95)	0.268	0.946
INSR	ukb-saige-611	Abnormal findings on mammogram or breast exam || id:ukb-saige-611	Wald ratio	1	0.82(0.3-2.27)	0.705	0.96
INSR	ukb-saige-611.3	Lump or mass in breast || id:ukb-saige-611.3	Wald ratio	1	0.88(0.31-2.49)	0.807	0.978
INSR	ukb-saige-612	Breast conditions, congenital or relating to hormones || id:ukb-saige-612	Wald ratio	1	0.83(0.22-3.11)	0.787	0.978
INSR	ukb-saige-612.2	Hypertrophy of breast (Gynecomastia) || id:ukb-saige-612.2	Wald ratio	1	0.81(0.21-3.19)	0.764	0.977
INSR	ukb-saige-613	Other nonmalignant breast conditions || id:ukb-saige-613	Wald ratio	1	1.2(0.49-2.96)	0.694	0.96
INSR	ukb-saige-613.1	Inflammatory disease of breast || id:ukb-saige-613.1	Wald ratio	1	0.72(0.16-3.27)	0.676	0.96
INSR	ukb-saige-613.7	Other signs and symptoms in breast || id:ukb-saige-613.7	Wald ratio	1	1.5(0.33-6.78)	0.598	0.96
INSR	ukb-saige-614	Inflammatory diseases of female pelvic organs || id:ukb-saige-614	Wald ratio	1	0.89(0.53-1.5)	0.666	0.96
INSR	ukb-saige-614.1	Pelvic peritoneal adhesions, female (postoperative) (postinfection) || id:ukb-saige-614.1	Wald ratio	1	1.08(0.49-2.4)	0.841	0.978
INSR	ukb-saige-614.3	Pelvic inflammatory disease (PID) || id:ukb-saige-614.3	Wald ratio	1	0.85(0.23-3.15)	0.803	0.978
INSR	ukb-saige-614.5	Inflammatory disease of cervix, vagina, and vulva || id:ukb-saige-614.5	Wald ratio	1	0.83(0.39-1.8)	0.642	0.96
INSR	ukb-saige-614.51	Cervicitis and endocervicitis || id:ukb-saige-614.51	Wald ratio	1	0.7(0.24-2.11)	0.532	0.96
INSR	ukb-saige-614.53	Cyst or abscess of Bartholin's gland || id:ukb-saige-614.53	Wald ratio	1	0.93(0.22-3.96)	0.919	0.978
INSR	ukb-saige-615	Endometriosis || id:ukb-saige-615	Wald ratio	1	0.88(0.47-1.65)	0.686	0.96
INSR	ukb-saige-618	Genital prolapse || id:ukb-saige-618	Wald ratio	1	1.25(0.85-1.84)	0.253	0.946
INSR	ukb-saige-618.1	Prolapse of vaginal walls || id:ukb-saige-618.1	Wald ratio	1	1.06(0.67-1.7)	0.791	0.978
INSR	ukb-saige-618.2	Uterine/Uterovaginal prolapse || id:ukb-saige-618.2	Wald ratio	1	1.48(0.86-2.56)	0.162	0.923
INSR	ukb-saige-618.5	Prolapse of vaginal vault after hysterectomy || id:ukb-saige-618.5	Wald ratio	1	5.36(0.9-31.82)	0.065	0.809
INSR	ukb-saige-618.6	Vaginal enterocele, congenital or acquired || id:ukb-saige-618.6	Wald ratio	1	3.57(0.77-16.57)	0.104	0.877
INSR	ukb-saige-619	Noninflammatory female genital disorders || id:ukb-saige-619	Wald ratio	1	1.05(0.7-1.59)	0.81	0.978
INSR	ukb-saige-619.1	Noninflammatory disorders of ovary, fallopian tube, and broad ligament || id:ukb-saige-619.1	Wald ratio	1	2.19(0.5-9.62)	0.3	0.946
INSR	ukb-saige-619.2	Disorders of uterus, NEC || id:ukb-saige-619.2	Wald ratio	1	0.95(0.48-1.88)	0.876	0.978
INSR	ukb-saige-619.3	Noninflammatory disorders of cervix || id:ukb-saige-619.3	Wald ratio	1	1.01(0.47-2.18)	0.978	0.991
INSR	ukb-saige-619.4	Noninflammatory disorders of vagina || id:ukb-saige-619.4	Wald ratio	1	1.23(0.47-3.22)	0.668	0.96
INSR	ukb-saige-619.5	Noninflammatory disorders of vulva and perineum || id:ukb-saige-619.5	Wald ratio	1	0.79(0.26-2.36)	0.671	0.96
INSR	ukb-saige-621	Endometrial hyperplasia || id:ukb-saige-621	Wald ratio	1	1.08(0.33-3.51)	0.9	0.978
INSR	ukb-saige-622	Polyp of female genital organs || id:ukb-saige-622	Wald ratio	1	0.81(0.54-1.22)	0.317	0.946
INSR	ukb-saige-622.1	Polyp of corpus uteri || id:ukb-saige-622.1	Wald ratio	1	0.72(0.45-1.16)	0.176	0.929
INSR	ukb-saige-622.2	Mucous polyp of cervix || id:ukb-saige-622.2	Wald ratio	1	0.85(0.43-1.68)	0.631	0.96
INSR	ukb-saige-623	Hypertrophy of female genital organs || id:ukb-saige-623	Wald ratio	1	2.62(0.85-8.08)	0.092	0.857
INSR	ukb-saige-624	Symptoms involving female genital tract || id:ukb-saige-624	Wald ratio	1	0.99(0.6-1.62)	0.961	0.989
INSR	ukb-saige-624.9	stress incontinence, female || id:ukb-saige-624.9	Wald ratio	1	0.96(0.57-1.62)	0.879	0.978
INSR	ukb-saige-625	Pain and other symptoms associated with female genital organs || id:ukb-saige-625	Wald ratio	1	1.3(0.62-2.73)	0.482	0.96
INSR	ukb-saige-625.1	Dyspareunia || id:ukb-saige-625.1	Wald ratio	1	1.12(0.35-3.65)	0.849	0.978
INSR	ukb-saige-626	Disorders of menstruation and other abnormal bleeding from female genital tract || id:ukb-saige-626	Wald ratio	1	0.8(0.58-1.11)	0.182	0.929
INSR	ukb-saige-626.1	Irregular menstrual cycle/bleeding || id:ukb-saige-626.1	Wald ratio	1	0.81(0.57-1.16)	0.249	0.946
INSR	ukb-saige-626.12	Excessive or frequent menstruation || id:ukb-saige-626.12	Wald ratio	1	0.68(0.44-1.05)	0.08	0.842
INSR	ukb-saige-626.13	Irregular menstrual cycle || id:ukb-saige-626.13	Wald ratio	1	0.69(0.28-1.69)	0.413	0.96
INSR	ukb-saige-626.14	Irregular menstrual bleeding || id:ukb-saige-626.14	Wald ratio	1	1.5(0.78-2.9)	0.227	0.946
INSR	ukb-saige-626.2	Dysmenorrhea || id:ukb-saige-626.2	Wald ratio	1	1.29(0.49-3.36)	0.607	0.96
INSR	ukb-saige-626.8	Infertility, female || id:ukb-saige-626.8	Wald ratio	1	1.15(0.37-3.52)	0.813	0.978
INSR	ukb-saige-627	Menopausal and postmenopausal disorders || id:ukb-saige-627	Wald ratio	1	0.86(0.57-1.29)	0.463	0.96
INSR	ukb-saige-627.1	Postmenopausal bleeding || id:ukb-saige-627.1	Wald ratio	1	0.85(0.55-1.31)	0.453	0.96
INSR	ukb-saige-627.3	Postmenopausal atrophic vaginitis || id:ukb-saige-627.3	Wald ratio	1	0.65(0.19-2.17)	0.481	0.96
INSR	ukb-saige-628	Ovarian cyst || id:ukb-saige-628	Wald ratio	1	1.11(0.61-2.04)	0.726	0.964
INSR	ukb-saige-634	Miscarriage; stillbirth || id:ukb-saige-634	Wald ratio	1	1.2(0.67-2.13)	0.536	0.96
INSR	ukb-saige-634.1	Missed abortion/Hydatidiform mole || id:ukb-saige-634.1	Wald ratio	1	1.17(0.37-3.69)	0.793	0.978
INSR	ukb-saige-635	Hemorrhage during pregnancy; childbirth and postpartum || id:ukb-saige-635	Wald ratio	1	0.79(0.31-2)	0.617	0.96
INSR	ukb-saige-635.2	Antepartum hemorrhage, abruptio placentae, and placenta previa || id:ukb-saige-635.2	Wald ratio	1	0.92(0.23-3.73)	0.908	0.978
INSR	ukb-saige-635.3	Placenta previa and abruptio placenta || id:ukb-saige-635.3	Wald ratio	1	0.71(0.22-2.32)	0.577	0.96
INSR	ukb-saige-636	Early or threatened labor; hemorrhage in early pregnancy || id:ukb-saige-636	Wald ratio	1	1.48(0.65-3.37)	0.351	0.946
INSR	ukb-saige-636.2	Early onset of delivery || id:ukb-saige-636.2	Wald ratio	1	0.6(0.12-3.13)	0.549	0.96
INSR	ukb-saige-636.3	Hemorrhage in early pregnancy || id:ukb-saige-636.3	Wald ratio	1	1.29(0.37-4.42)	0.689	0.96
INSR	ukb-saige-642	Hypertension complicating pregnancy, childbirth, and the puerperium || id:ukb-saige-642	Wald ratio	1	0.8(0.23-2.75)	0.722	0.963
INSR	ukb-saige-645	Late pregnancy and failed induction || id:ukb-saige-645	Wald ratio	1	2.1(0.65-6.82)	0.218	0.946
INSR	ukb-saige-646	Other complications of pregnancy NEC || id:ukb-saige-646	Wald ratio	1	1.2(0.49-2.96)	0.694	0.96
INSR	ukb-saige-650	Normal delivery || id:ukb-saige-650	Wald ratio	1	0.7(0.27-1.84)	0.475	0.96
INSR	ukb-saige-652	Malposition and malpresentation of fetus or obstruction || id:ukb-saige-652	Wald ratio	1	1.18(0.43-3.26)	0.746	0.973
INSR	ukb-saige-653	Problems associated with amniotic cavity and membranes || id:ukb-saige-653	Wald ratio	1	0.52(0.17-1.59)	0.252	0.946
INSR	ukb-saige-655	Known or suspected fetal abnormality affecting management of mother || id:ukb-saige-655	Wald ratio	1	1.02(0.53-1.97)	0.953	0.989
INSR	ukb-saige-661	Fetal distress and abnormal forces of labor || id:ukb-saige-661	Wald ratio	1	1.56(0.63-3.87)	0.332	0.946
INSR	ukb-saige-663	Umbilical cord complications during labor and delivery || id:ukb-saige-663	Wald ratio	1	0.72(0.13-4.19)	0.719	0.963
INSR	ukb-saige-665	Obstetrical/birth trauma || id:ukb-saige-665	Wald ratio	1	1.5(0.8-2.82)	0.207	0.946
INSR	ukb-saige-669	Complications of labor and delivery NEC || id:ukb-saige-669	Wald ratio	1	1.05(0.45-2.46)	0.905	0.978
INSR	ukb-saige-681	Superficial cellulitis and abscess || id:ukb-saige-681	Wald ratio	1	1.59(1-2.53)	0.052	0.809
INSR	ukb-saige-681.1	Cellulitis and abscess of fingers/toes || id:ukb-saige-681.1	Wald ratio	1	0.44(0.08-2.43)	0.35	0.946
INSR	ukb-saige-681.2	Cellulitis and abscess of face/neck || id:ukb-saige-681.2	Wald ratio	1	8.15(1.41-47.1)	0.019	0.71
INSR	ukb-saige-681.3	Cellulitis and abscess of arm/hand || id:ukb-saige-681.3	Wald ratio	1	1.36(0.79-2.35)	0.271	0.946
INSR	ukb-saige-681.5	Cellulitis and abscess of leg, except foot || id:ukb-saige-681.5	Wald ratio	1	1.4(0.81-2.42)	0.23	0.946
INSR	ukb-saige-681.6	Cellulitis and abscess of foot, toe || id:ukb-saige-681.6	Wald ratio	1	1.36(0.79-2.35)	0.271	0.946
INSR	ukb-saige-681.7	Cellulitis and abscess of trunk || id:ukb-saige-681.7	Wald ratio	1	1.11(0.22-5.77)	0.898	0.978
INSR	ukb-saige-686	Other local infections of skin and subcutaneous tissue || id:ukb-saige-686	Wald ratio	1	0.97(0.53-1.77)	0.913	0.978
INSR	ukb-saige-686.1	Carbuncle and furuncle || id:ukb-saige-686.1	Wald ratio	1	0.96(0.41-2.24)	0.918	0.978
INSR	ukb-saige-686.3	Pilonidal cyst || id:ukb-saige-686.3	Wald ratio	1	4.05(0.76-21.56)	0.101	0.877
INSR	ukb-saige-687	Symptoms affecting skin || id:ukb-saige-687	Wald ratio	1	0.79(0.46-1.36)	0.395	0.96
INSR	ukb-saige-687.1	Rash and other nonspecific skin eruption || id:ukb-saige-687.1	Wald ratio	1	0.79(0.33-1.9)	0.595	0.96
INSR	ukb-saige-687.4	Disturbance of skin sensation || id:ukb-saige-687.4	Wald ratio	1	0.69(0.33-1.44)	0.317	0.946
INSR	ukb-saige-689	Disorder of skin and subcutaneous tissue NOS || id:ukb-saige-689	Wald ratio	1	1.25(0.74-2.11)	0.4	0.96
INSR	ukb-saige-694	Dyschromia and Vitiligo || id:ukb-saige-694	Wald ratio	1	3.38(0.93-12.25)	0.064	0.809
INSR	ukb-saige-694.2	Other dyschromia || id:ukb-saige-694.2	Wald ratio	1	4.66(1.12-19.37)	0.034	0.726
INSR	ukb-saige-695	Erythematous conditions || id:ukb-saige-695	Wald ratio	1	0.56(0.25-1.28)	0.172	0.923
INSR	ukb-saige-695.7	Prurigo and Lichen || id:ukb-saige-695.7	Wald ratio	1	0.62(0.15-2.66)	0.521	0.96
INSR	ukb-saige-696	Psoriasis and related disorders || id:ukb-saige-696	Wald ratio	1	0.63(0.27-1.47)	0.287	0.946
INSR	ukb-saige-696.4	Psoriasis || id:ukb-saige-696.4	Wald ratio	1	0.62(0.27-1.45)	0.273	0.946
INSR	ukb-saige-696.41	Psoriasis vulgaris || id:ukb-saige-696.41	Wald ratio	1	0.6(0.22-1.6)	0.304	0.946
INSR	ukb-saige-696.42	Psoriatic arthropathy || id:ukb-saige-696.42	Wald ratio	1	0.67(0.15-3.01)	0.598	0.96
INSR	ukb-saige-697	Sarcoidosis || id:ukb-saige-697	Wald ratio	1	0.11(0.02-0.6)	0.011	0.617
INSR	ukb-saige-698	Pruritus and related conditions || id:ukb-saige-698	Wald ratio	1	1.12(0.27-4.65)	0.878	0.978
INSR	ukb-saige-701	Other hypertrophic and atrophic conditions of skin || id:ukb-saige-701	Wald ratio	1	1.27(0.71-2.26)	0.418	0.96
INSR	ukb-saige-701.2	Scar conditions and fibrosis of skin || id:ukb-saige-701.2	Wald ratio	1	1.32(0.58-3.01)	0.505	0.96
INSR	ukb-saige-702	Degenerative skin conditions and other dermatoses || id:ukb-saige-702	Wald ratio	1	1.98(1.15-3.43)	0.014	0.696
INSR	ukb-saige-702.1	Actinic keratosis || id:ukb-saige-702.1	Wald ratio	1	1.77(0.8-3.93)	0.157	0.923
INSR	ukb-saige-702.2	Seborrheic keratosis || id:ukb-saige-702.2	Wald ratio	1	2.28(1.12-4.65)	0.023	0.71
INSR	ukb-saige-703	Diseases of nail, NOS || id:ukb-saige-703	Wald ratio	1	0.41(0.13-1.26)	0.119	0.911
INSR	ukb-saige-703.1	Ingrowing nail || id:ukb-saige-703.1	Wald ratio	1	0.34(0.09-1.24)	0.101	0.877
INSR	ukb-saige-704	Diseases of hair and hair follicles || id:ukb-saige-704	Wald ratio	1	0.99(0.57-1.71)	0.965	0.989
INSR	ukb-saige-705	Disorders of sweat glands || id:ukb-saige-705	Wald ratio	1	1.03(0.26-4.18)	0.964	0.989
INSR	ukb-saige-705.8	Hyperhidrosis || id:ukb-saige-705.8	Wald ratio	1	1.06(0.21-5.52)	0.94	0.989
INSR	ukb-saige-706	Diseases of sebaceous glands || id:ukb-saige-706	Wald ratio	1	0.95(0.61-1.47)	0.807	0.978
INSR	ukb-saige-706.2	Sebaceous cyst || id:ukb-saige-706.2	Wald ratio	1	0.95(0.62-1.48)	0.837	0.978
INSR	ukb-saige-707	Chronic ulcer of skin || id:ukb-saige-707	Wald ratio	1	0.76(0.31-1.87)	0.544	0.96
INSR	ukb-saige-707.1	Decubitus ulcer || id:ukb-saige-707.1	Wald ratio	1	0.52(0.14-1.99)	0.337	0.946
INSR	ukb-saige-709	Diffuse diseases of connective tissue || id:ukb-saige-709	Wald ratio	1	1.06(0.53-2.1)	0.873	0.978
INSR	ukb-saige-709.2	Sicca syndrome || id:ukb-saige-709.2	Wald ratio	1	0.62(0.1-3.69)	0.601	0.96
INSR	ukb-saige-709.7	Unspecified diffuse connective tissue disease || id:ukb-saige-709.7	Wald ratio	1	1.2(0.56-2.58)	0.642	0.96
INSR	ukb-saige-710	Osteomyelitis, periostitis, and other infections involving bone || id:ukb-saige-710	Wald ratio	1	0.25(0.05-1.24)	0.09	0.855
INSR	ukb-saige-710.1	Osteomyelitis || id:ukb-saige-710.1	Wald ratio	1	0.19(0.03-1.02)	0.053	0.809
INSR	ukb-saige-714	Rheumatoid arthritis and other inflammatory polyarthropathies || id:ukb-saige-714	Wald ratio	1	0.92(0.52-1.64)	0.782	0.978
INSR	ukb-saige-714.1	Rheumatoid arthritis || id:ukb-saige-714.1	Wald ratio	1	0.86(0.47-1.57)	0.617	0.96
INSR	ukb-saige-715	Other inflammatory spondylopathies || id:ukb-saige-715	Wald ratio	1	0.55(0.2-1.47)	0.232	0.946
INSR	ukb-saige-715.2	Ankylosing spondylitis || id:ukb-saige-715.2	Wald ratio	1	1.3(0.26-6.57)	0.747	0.974
INSR	ukb-saige-716	Other arthropathies || id:ukb-saige-716	Wald ratio	1	1.02(0.81-1.27)	0.895	0.978
INSR	ukb-saige-716.1	Unspecified polyarthropathy or polyarthritis || id:ukb-saige-716.1	Wald ratio	1	0.83(0.42-1.65)	0.603	0.96
INSR	ukb-saige-716.2	Unspecified monoarthritis || id:ukb-saige-716.2	Wald ratio	1	1.01(0.73-1.41)	0.934	0.985
INSR	ukb-saige-716.9	Arthropathy NOS || id:ukb-saige-716.9	Wald ratio	1	1.06(0.84-1.33)	0.634	0.96
INSR	ukb-saige-717	Polymyalgia Rheumatica || id:ukb-saige-717	Wald ratio	1	3.24(1-10.52)	0.051	0.809
INSR	ukb-saige-720	Spinal stenosis || id:ukb-saige-720	Wald ratio	1	1.5(0.78-2.9)	0.227	0.946
INSR	ukb-saige-721	Spondylosis and allied disorders || id:ukb-saige-721	Wald ratio	1	0.88(0.55-1.4)	0.592	0.96
INSR	ukb-saige-721.1	Spondylosis without myelopathy || id:ukb-saige-721.1	Wald ratio	1	0.85(0.48-1.5)	0.568	0.96
INSR	ukb-saige-722	Intervertebral disc disorders || id:ukb-saige-722	Wald ratio	1	1.25(0.81-1.94)	0.317	0.946
INSR	ukb-saige-722.1	Displacement of intervertebral disc || id:ukb-saige-722.1	Wald ratio	1	0.29(0.05-1.71)	0.171	0.923
INSR	ukb-saige-722.6	Degeneration of intervertebral disc || id:ukb-saige-722.6	Wald ratio	1	1.18(0.55-2.55)	0.668	0.96
INSR	ukb-saige-722.9	Other and unspecified disc disorder || id:ukb-saige-722.9	Wald ratio	1	1.4(0.77-2.56)	0.275	0.946
INSR	ukb-saige-723	Other disorders of cervical region || id:ukb-saige-723	Wald ratio	1	1.03(0.18-5.97)	0.971	0.989
INSR	ukb-saige-724	Other and unspecified disorders of back || id:ukb-saige-724	Wald ratio	1	1.23(0.51-2.97)	0.639	0.96
INSR	ukb-saige-724.9	Other unspecified back disorders || id:ukb-saige-724.9	Wald ratio	1	1.5(0.54-4.14)	0.433	0.96
INSR	ukb-saige-726	Peripheral enthesopathies and allied syndromes || id:ukb-saige-726	Wald ratio	1	1.15(0.83-1.6)	0.409	0.96
INSR	ukb-saige-726.1	Enthesopathy || id:ukb-saige-726.1	Wald ratio	1	1.13(0.75-1.7)	0.562	0.96
INSR	ukb-saige-726.3	Bursitis || id:ukb-saige-726.3	Wald ratio	1	1.88(0.48-7.39)	0.368	0.956
INSR	ukb-saige-727	Other disorders of synovium, tendon, and bursa || id:ukb-saige-727	Wald ratio	1	1.17(0.73-1.86)	0.518	0.96
INSR	ukb-saige-727.1	Synovitis and tenosynovitis || id:ukb-saige-727.1	Wald ratio	1	1.17(0.54-2.51)	0.694	0.96
INSR	ukb-saige-727.4	Ganglion and cyst of synovium, tendon, and bursa || id:ukb-saige-727.4	Wald ratio	1	1.36(0.67-2.77)	0.397	0.96
INSR	ukb-saige-727.5	Rupture of synovium || id:ukb-saige-727.5	Wald ratio	1	0.64(0.12-3.31)	0.594	0.96
INSR	ukb-saige-728	Disorders of muscle, ligament, and fascia || id:ukb-saige-728	Wald ratio	1	1.05(0.57-1.92)	0.874	0.978
INSR	ukb-saige-728.7	Fasciitis || id:ukb-saige-728.7	Wald ratio	1	0.82(0.43-1.59)	0.56	0.96
INSR	ukb-saige-728.71	Contracture of palmar fascia [Dupuytren's disease] || id:ukb-saige-728.71	Wald ratio	1	0.69(0.35-1.36)	0.28	0.946
INSR	ukb-saige-729	Other disorders of soft tissues || id:ukb-saige-729	Wald ratio	1	1.18(0.7-1.99)	0.528	0.96
INSR	ukb-saige-729.1	Rheumatism, unspecified and fibrositis || id:ukb-saige-729.1	Wald ratio	1	1.27(0.36-4.48)	0.712	0.962
INSR	ukb-saige-733	Other disorders of bone and cartilage || id:ukb-saige-733	Wald ratio	1	1.09(0.56-2.11)	0.796	0.978
INSR	ukb-saige-733.4	Aseptic necrosis of bone || id:ukb-saige-733.4	Wald ratio	1	1.38(0.25-7.76)	0.715	0.962
INSR	ukb-saige-733.8	Malunion and nonunion of fracture || id:ukb-saige-733.8	Wald ratio	1	0.91(0.3-2.81)	0.874	0.978
INSR	ukb-saige-735	Acquired foot deformities || id:ukb-saige-735	Wald ratio	1	0.87(0.58-1.31)	0.505	0.96
INSR	ukb-saige-735.2	Acquired toe deformities || id:ukb-saige-735.2	Wald ratio	1	1.17(0.66-2.07)	0.6	0.96
INSR	ukb-saige-735.21	Hammer toe (acquired) || id:ukb-saige-735.21	Wald ratio	1	0.6(0.23-1.51)	0.276	0.946
INSR	ukb-saige-735.23	Hallux rigidus || id:ukb-saige-735.23	Wald ratio	1	2.07(0.75-5.71)	0.16	0.923
INSR	ukb-saige-735.3	Hallux valgus (Bunion) || id:ukb-saige-735.3	Wald ratio	1	0.69(0.42-1.12)	0.134	0.921
INSR	ukb-saige-736	Other acquired deformities of limbs || id:ukb-saige-736	Wald ratio	1	0.5(0.19-1.33)	0.165	0.923
INSR	ukb-saige-737	Curvature of spine || id:ukb-saige-737	Wald ratio	1	0.51(0.15-1.71)	0.275	0.946
INSR	ukb-saige-737.3	Kyphoscoliosis and scoliosis || id:ukb-saige-737.3	Wald ratio	1	0.5(0.14-1.71)	0.267	0.946
INSR	ukb-saige-738	Other acquired musculoskeletal deformity || id:ukb-saige-738	Wald ratio	1	0.69(0.28-1.69)	0.413	0.96
INSR	ukb-saige-738.4	Acquired spondylolisthesis || id:ukb-saige-738.4	Wald ratio	1	0.83(0.29-2.36)	0.732	0.97
INSR	ukb-saige-740	Osteoarthrosis || id:ukb-saige-740	Wald ratio	1	1.04(0.8-1.34)	0.774	0.978
INSR	ukb-saige-740.1	Osteoarthritis; localized || id:ukb-saige-740.1	Wald ratio	1	0.93(0.67-1.29)	0.665	0.96
INSR	ukb-saige-740.11	Osteoarthrosis, localized, primary || id:ukb-saige-740.11	Wald ratio	1	1.04(0.67-1.61)	0.866	0.978
INSR	ukb-saige-740.2	Osteoarthrosis, generalized || id:ukb-saige-740.2	Wald ratio	1	4.66(0.9-24.12)	0.067	0.809
INSR	ukb-saige-740.9	Osteoarthrosis NOS || id:ukb-saige-740.9	Wald ratio	1	1.17(0.79-1.71)	0.432	0.96
INSR	ukb-saige-741	Symptoms and disorders of the joints || id:ukb-saige-741	Wald ratio	1	0.72(0.38-1.4)	0.338	0.946
INSR	ukb-saige-741.2	Stiffness of joint || id:ukb-saige-741.2	Wald ratio	1	0.92(0.18-4.61)	0.915	0.978
INSR	ukb-saige-741.4	Joint effusions || id:ukb-saige-741.4	Wald ratio	1	0.41(0.14-1.21)	0.106	0.877
INSR	ukb-saige-742	Derangement of joint, non-traumatic || id:ukb-saige-742	Wald ratio	1	0.89(0.43-1.87)	0.764	0.977
INSR	ukb-saige-742.9	Other derangement of joint || id:ukb-saige-742.9	Wald ratio	1	0.87(0.35-2.16)	0.771	0.978
INSR	ukb-saige-743	Osteoporosis, osteopenia and pathological fracture || id:ukb-saige-743	Wald ratio	1	1.15(0.72-1.83)	0.568	0.96
INSR	ukb-saige-743.1	Osteoporosis || id:ukb-saige-743.1	Wald ratio	1	1.14(0.67-1.91)	0.632	0.96
INSR	ukb-saige-743.11	Osteoporosis NOS || id:ukb-saige-743.11	Wald ratio	1	1.27(0.73-2.19)	0.395	0.96
INSR	ukb-saige-743.13	Other specified osteoporosis || id:ukb-saige-743.13	Wald ratio	1	0.59(0.1-3.4)	0.553	0.96
INSR	ukb-saige-743.2	Pathologic fracture || id:ukb-saige-743.2	Wald ratio	1	0.51(0.09-3.04)	0.46	0.96
INSR	ukb-saige-743.9	Osteopenia or other disorder of bone and cartilage || id:ukb-saige-743.9	Wald ratio	1	1.52(0.38-6.16)	0.556	0.96
INSR	ukb-saige-745	Pain in joint || id:ukb-saige-745	Wald ratio	1	1.2(0.75-1.91)	0.444	0.96
INSR	ukb-saige-747	Cardiac and circulatory congenital anomalies || id:ukb-saige-747	Wald ratio	1	0.57(0.27-1.23)	0.153	0.923
INSR	ukb-saige-747.1	Cardiac congenital anomalies || id:ukb-saige-747.1	Wald ratio	1	0.47(0.21-1.04)	0.063	0.809
INSR	ukb-saige-747.11	Cardiac shunt/ heart septal defect || id:ukb-saige-747.11	Wald ratio	1	0.37(0.07-1.89)	0.23	0.946
INSR	ukb-saige-747.13	Congenital anomalies of great vessels || id:ukb-saige-747.13	Wald ratio	1	0.47(0.18-1.23)	0.123	0.911
INSR	ukb-saige-750	Digestive congenital anomalies || id:ukb-saige-750	Wald ratio	1	0.39(0.09-1.74)	0.216	0.946
INSR	ukb-saige-751	Genitourinary congenital anomalies || id:ukb-saige-751	Wald ratio	1	1.01(0.37-2.79)	0.98	0.992
INSR	ukb-saige-751.1	Congenital anomalies of genital organs || id:ukb-saige-751.1	Wald ratio	1	2.52(0.57-11.06)	0.222	0.946
INSR	ukb-saige-751.2	Congenital anomalies of urinary system || id:ukb-saige-751.2	Wald ratio	1	0.38(0.1-1.5)	0.168	0.923
INSR	ukb-saige-756	Other congenital musculoskeletal anomalies || id:ukb-saige-756	Wald ratio	1	1.73(0.33-8.94)	0.516	0.96
INSR	ukb-saige-760	Back pain || id:ukb-saige-760	Wald ratio	1	0.94(0.64-1.38)	0.759	0.975
INSR	ukb-saige-761	Cervicalgia || id:ukb-saige-761	Wald ratio	1	3.94(1.51-10.28)	0.005	0.569
INSR	ukb-saige-764	Sciatica || id:ukb-saige-764	Wald ratio	1	1.13(0.5-2.57)	0.769	0.978
INSR	ukb-saige-766	Neuralgia, neuritis, and radiculitis NOS || id:ukb-saige-766	Wald ratio	1	0.83(0.26-2.71)	0.762	0.977
INSR	ukb-saige-770	Myalgia and myositis unspecified || id:ukb-saige-770	Wald ratio	1	0.82(0.17-4.03)	0.809	0.978
INSR	ukb-saige-771	Musculoskeletal symptoms referable to limbs || id:ukb-saige-771	Wald ratio	1	1.4(0.81-2.42)	0.23	0.946
INSR	ukb-saige-771.1	Swelling of limb || id:ukb-saige-771.1	Wald ratio	1	1.48(0.81-2.7)	0.203	0.946
INSR	ukb-saige-772	Symptoms of the muscles || id:ukb-saige-772	Wald ratio	1	1.2(0.26-5.57)	0.816	0.978
INSR	ukb-saige-773	Pain in limb || id:ukb-saige-773	Wald ratio	1	0.76(0.45-1.27)	0.293	0.946
INSR	ukb-saige-781	Symptoms involving nervous and musculoskeletal systems || id:ukb-saige-781	Wald ratio	1	1.25(0.49-3.18)	0.638	0.96
INSR	ukb-saige-782	Symptoms involving skin and other integumentary tissue || id:ukb-saige-782	Wald ratio	1	0.69(0.26-1.79)	0.44	0.96
INSR	ukb-saige-782.3	Edema || id:ukb-saige-782.3	Wald ratio	1	0.68(0.25-1.81)	0.437	0.96
INSR	ukb-saige-783	Fever of unknown origin || id:ukb-saige-783	Wald ratio	1	0.96(0.51-1.81)	0.907	0.978
INSR	ukb-saige-785	Abdominal pain || id:ukb-saige-785	Wald ratio	1	0.92(0.75-1.13)	0.438	0.96
INSR	ukb-saige-788	Syncope and collapse || id:ukb-saige-788	Wald ratio	1	0.55(0.35-0.85)	0.007	0.597
INSR	ukb-saige-789	Nausea and vomiting || id:ukb-saige-789	Wald ratio	1	1.02(0.69-1.49)	0.937	0.988
INSR	ukb-saige-790	Nonspecific findings on examination of blood || id:ukb-saige-790	Wald ratio	1	0.97(0.59-1.59)	0.898	0.978
INSR	ukb-saige-790.6	Other abnormal blood chemistry || id:ukb-saige-790.6	Wald ratio	1	0.99(0.59-1.67)	0.969	0.989
INSR	ukb-saige-791	Gangrene || id:ukb-saige-791	Wald ratio	1	0.3(0.05-1.64)	0.165	0.923
INSR	ukb-saige-793	Nonspecific abnormal findings on radiological and other examination of musculoskeletal system || id:ukb-saige-793	Wald ratio	1	0.86(0.18-3.98)	0.844	0.978
INSR	ukb-saige-793.2	Nonspecific abnormal findings on radiological and other examination of other intrathoracic organs (echocardiogram, etc) || id:ukb-saige-793.2	Wald ratio	1	1.38(0.25-7.55)	0.711	0.962
INSR	ukb-saige-798	Malaise and fatigue || id:ukb-saige-798	Wald ratio	1	1(0.51-1.99)	0.993	0.999
INSR	ukb-saige-798.1	Chronic fatigue syndrome || id:ukb-saige-798.1	Wald ratio	1	1.12(0.22-5.78)	0.897	0.978
INSR	ukb-saige-800	Fracture of lower limb || id:ukb-saige-800	Wald ratio	1	0.92(0.56-1.51)	0.743	0.973
INSR	ukb-saige-800.1	Fracture of neck of femur || id:ukb-saige-800.1	Wald ratio	1	1.08(0.41-2.81)	0.88	0.978
INSR	ukb-saige-800.3	Fracture of tibia and fibula || id:ukb-saige-800.3	Wald ratio	1	1.34(0.56-3.22)	0.512	0.96
INSR	ukb-saige-800.4	Fracture of patella || id:ukb-saige-800.4	Wald ratio	1	0.76(0.18-3.23)	0.706	0.96
INSR	ukb-saige-801	Fracture of ankle and foot || id:ukb-saige-801	Wald ratio	1	0.96(0.42-2.19)	0.926	0.981
INSR	ukb-saige-801.1	Fracture of foot || id:ukb-saige-801.1	Wald ratio	1	1.06(0.42-2.69)	0.906	0.978
INSR	ukb-saige-802	Fracture of pelvis || id:ukb-saige-802	Wald ratio	1	1.14(0.25-5.13)	0.869	0.978
INSR	ukb-saige-803	Fracture of upper limb || id:ukb-saige-803	Wald ratio	1	1(0.64-1.55)	0.993	0.999
INSR	ukb-saige-803.1	Fracture of humerus || id:ukb-saige-803.1	Wald ratio	1	1.2(0.45-3.22)	0.718	0.963
INSR	ukb-saige-803.2	Fracture of radius and ulna || id:ukb-saige-803.2	Wald ratio	1	1.15(0.64-2.04)	0.644	0.96
INSR	ukb-saige-803.3	Fracture of clavicle or scapula || id:ukb-saige-803.3	Wald ratio	1	0.6(0.21-1.71)	0.343	0.946
INSR	ukb-saige-804	Fracture of hand or wrist || id:ukb-saige-804	Wald ratio	1	0.57(0.29-1.13)	0.11	0.889
INSR	ukb-saige-805	Fracture of vertebral column without mention of spinal cord injury || id:ukb-saige-805	Wald ratio	1	1.52(0.51-4.55)	0.453	0.96
INSR	ukb-saige-807	Fracture of ribs || id:ukb-saige-807	Wald ratio	1	0.56(0.13-2.38)	0.428	0.96
INSR	ukb-saige-809	Fracture of unspecified bones || id:ukb-saige-809	Wald ratio	1	1.23(0.4-3.8)	0.714	0.962
INSR	ukb-saige-818	Intracranial hemorrhage (injury) || id:ukb-saige-818	Wald ratio	1	0.19(0.03-1.11)	0.065	0.809
INSR	ukb-saige-819	Skull and face fracture and other intercranial injury || id:ukb-saige-819	Wald ratio	1	0.5(0.24-1.06)	0.07	0.809
INSR	ukb-saige-823	Torus fracture || id:ukb-saige-823	Wald ratio	1	1.03(0.38-2.75)	0.96	0.989
INSR	ukb-saige-830	Dislocation || id:ukb-saige-830	Wald ratio	1	0.52(0.22-1.25)	0.142	0.923
INSR	ukb-saige-835	Internal derangement of knee || id:ukb-saige-835	Wald ratio	1	0.97(0.7-1.35)	0.868	0.978
INSR	ukb-saige-836	Traumatic arthropathy || id:ukb-saige-836	Wald ratio	1	0.68(0.12-3.91)	0.662	0.96
INSR	ukb-saige-850	Hemorrhage or hematoma complicating a procedure || id:ukb-saige-850	Wald ratio	1	0.79(0.46-1.36)	0.395	0.96
INSR	ukb-saige-853	Complication of colostomy or enterostomy || id:ukb-saige-853	Wald ratio	1	0.68(0.11-4.13)	0.671	0.96
INSR	ukb-saige-854	Complications of cardiac/vascular device, implant, and graft || id:ukb-saige-854	Wald ratio	1	1.32(0.51-3.45)	0.568	0.96
INSR	ukb-saige-857	Mechanical complication of unspecified genitourinary device, implant, and graft || id:ukb-saige-857	Wald ratio	1	0.6(0.19-1.91)	0.391	0.96
INSR	ukb-saige-858	Complication of internal orthopedic device || id:ukb-saige-858	Wald ratio	1	1.4(0.69-2.85)	0.356	0.946
INSR	ukb-saige-859	Complication due to other implant and internal device || id:ukb-saige-859	Wald ratio	1	1.54(0.76-3.15)	0.233	0.946
INSR	ukb-saige-870	Open wounds of head; neck; and trunk || id:ukb-saige-870	Wald ratio	1	0.69(0.36-1.32)	0.261	0.946
INSR	ukb-saige-870.3	Other open wound of head and face || id:ukb-saige-870.3	Wald ratio	1	0.71(0.34-1.5)	0.374	0.96
INSR	ukb-saige-871	Open wounds of extremities || id:ukb-saige-871	Wald ratio	1	0.86(0.46-1.61)	0.632	0.96
INSR	ukb-saige-907	Injuries to the nervous system || id:ukb-saige-907	Wald ratio	1	1.12(0.37-3.46)	0.838	0.978
INSR	ukb-saige-915	Superficial injury without mention of infection || id:ukb-saige-915	Wald ratio	1	0.6(0.33-1.1)	0.102	0.877
INSR	ukb-saige-916	Contusion || id:ukb-saige-916	Wald ratio	1	1.75(0.62-4.96)	0.293	0.946
INSR	ukb-saige-939	Atopic/contact dermatitis due to other or unspecified || id:ukb-saige-939	Wald ratio	1	0.99(0.41-2.37)	0.975	0.989
INSR	ukb-saige-946	Anaphylactic shock NOS || id:ukb-saige-946	Wald ratio	1	1.01(0.18-5.7)	0.988	0.999
INSR	ukb-saige-960	Poisoning by antibiotics || id:ukb-saige-960	Wald ratio	1	0.92(0.68-1.25)	0.604	0.96
INSR	ukb-saige-960.2	Allergy/adverse effect of penicillin || id:ukb-saige-960.2	Wald ratio	1	0.87(0.63-1.21)	0.405	0.96
INSR	ukb-saige-961	Poisoning by other anti-infectives || id:ukb-saige-961	Wald ratio	1	1.27(0.4-4.01)	0.686	0.96
INSR	ukb-saige-961.1	Poisoning/allergy of sulfonamides || id:ukb-saige-961.1	Wald ratio	1	0.69(0.17-2.7)	0.589	0.96
INSR	ukb-saige-965	Poisoning by analgesics, antipyretics, and antirheumatics || id:ukb-saige-965	Wald ratio	1	1.05(0.64-1.72)	0.85	0.978
INSR	ukb-saige-965.1	Opiates and related narcotics causing adverse effects in therapeutic use || id:ukb-saige-965.1	Wald ratio	1	0.96(0.3-3.13)	0.952	0.989
INSR	ukb-saige-966	Poisoning by anticonvulsants and anti-Parkinsonism drugs || id:ukb-saige-966	Wald ratio	1	0.6(0.1-3.54)	0.569	0.96
INSR	ukb-saige-967	Adverse effects of sedatives or other central nervous system depressants and anesthetics || id:ukb-saige-967	Wald ratio	1	0.57(0.11-2.96)	0.505	0.96
INSR	ukb-saige-969	Poisoning by psychotropic agents || id:ukb-saige-969	Wald ratio	1	0.9(0.36-2.3)	0.832	0.978
INSR	ukb-saige-979	Adverse drug events and drug allergies || id:ukb-saige-979	Wald ratio	1	1.61(0.35-7.47)	0.544	0.96
INSR	ukb-saige-990	Effects radiation NOS || id:ukb-saige-990	Wald ratio	1	0.66(0.32-1.34)	0.249	0.946
INSR	ukb-saige-994	Sepsis and SIRS || id:ukb-saige-994	Wald ratio	1	0.74(0.34-1.58)	0.432	0.96
INSR	ukb-saige-994.2	Sepsis || id:ukb-saige-994.2	Wald ratio	1	0.74(0.34-1.58)	0.432	0.96
